# Supplementary material for: Bromido-1κBr-tricarbonyl-2κ3 C-(2η5-cyclo­penta­dien­yl)molybdenum(I)tungsten(I)(W—Mo)
Source: Acta Crystallogr Sect E Struct Rep Online. 2008 May 7;64(Pt 6):m780. doi: 10.1107/S1600536808012828 (PMC2961464; doi:10.1107/S1600536808012828)
Supplement: Supplementary file 1 [file e-64-0m780-sup1.cif]

##############################################################################
###                                                                        ###
###        Electronic paper (Acta Crystallographica Section E)             ###
###                                                                        ###
##############################################################################
#                                                                            #
# This CIF contains the data in a paper accepted for publication in Acta     #
# Crystallographica Section E. It conforms to the requirements of Notes      #
# for Authors for Section E, and has been peer reviewed under the auspices   #
# of the IUCr Commission on Journals.                                        #
#                                                                            #
# Full details of the Crystallographic Information File format               #
# are given in the paper "The Crystallographic Information File (CIF):       #
# a New Standard Archive File for Crystallography" by S. R. Hall, F. H.      #
# Allen and I. D. Brown [Acta Cryst. (1991), A47, 655-685].                  #
#                                                                            #
# The current version of the core CIF dictionary is obtainable from          #
# ftp://ftp.iucr.org/pub/cif_core.dic. The current version number is 2.4.    #
#                                                                            #
# Software is freely available for graphical display of the structure(s) in  #
# this CIF.  For information consult the CIF home page http://www.iucr.org/  #
# cif/home.html                                                              #
#                                                                            #
# This file may be used for bona fide research purposes within the           #
# scientific community so long as proper attribution is given to the journal # 
# article from which it was obtained.                                        #
#                                                                            #
##############################################################################
                                             
data_global
_audit_creation_method     'manual editing of form.cif (version 2.0)'
_journal_data_validation_number     ?
_journal_date_recd_electronic     2008-04-23
_journal_date_accepted     2008-04-30
_journal_name_full     'Acta Crystallographica, Section E'
_journal_year     2008
_journal_volume     64
_journal_issue      6
_journal_page_first     m780
_journal_page_last     m780
_journal_paper_category     QM
_journal_coeditor_code     DN2343
_publ_contact_author_name
;'Dr. Muhammad D. Bala'
;
_publ_contact_author_address
; School of Chemistry
University of KwaZulu-Natal, Westville Campus
Private Bag X54001, Durban 4000,
South Africa
;
_publ_contact_author_email     bala@ukzn.ac.za
_publ_contact_author_fax     '+27312603091'
_publ_contact_author_phone     '+27312602616'
_publ_section_title
;\
Bromido-1\k<i>Br</i>-tricarbonyl-2\k^3^<i>C</i>-(2\h^5^-cyclopentadienyl)\
molybdenum(I)tungsten(I)(<i>W</i>---<i>Mo</i>)
;
loop_
    _publ_author_name
    _publ_author_footnote
    _publ_author_address
    'Onani, Martin O.' .
;
University of the Western Cape
Modderdam Road, Bellville
Cape Town 7535
South Africa
;
    'Gertenbach, Jan-Andr\'e' .
;
Department of Chemistry and Polymer Science
University of Stellenbosch
Private Bag X1, Matieland 7602
South Africa
;
    'Bala, Muhammad D.' .
;
School of Chemistry
University of KwaZulu-Natal, Westville Campus
Private Bag X54001, Durban 4000
South Africa
;
data_I
_chemical_name_systematic
;
Bromido-1\kBr-tricarbonyl-2\k^3^C-(2\h^5^-
cyclopentadienyl)molybdenum(I)tungsten(I)(W---Mo)
;
_chemical_name_common     ?
_chemical_formula_moiety     'C8 H5 Br Mo O3 W'
_chemical_formula_sum     'C8 H5 Br Mo O3 W'
_chemical_formula_iupac     '[W Mo Br (C5 H5) (C O)3]'
_chemical_formula_weight     508.82
_chemical_melting_point     ?
_symmetry_cell_setting     tetragonal
_symmetry_space_group_name_H-M     'P -4 21 c'
_symmetry_space_group_name_Hall     'P -4 2n'
loop_
    _symmetry_equiv_pos_as_xyz
    'x, y, z'
    'y, -x, -z'
    '-x, -y, z'
    '-y, x, -z'
    'x+1/2, -y+1/2, -z+1/2'
    '-x+1/2, y+1/2, -z+1/2'
    '-y+1/2, -x+1/2, z+1/2'
    'y+1/2, x+1/2, z+1/2'
_cell_length_a     11.9375(9)
_cell_length_b     11.9375(9)
_cell_length_c     15.546(2)
_cell_angle_alpha     90.00
_cell_angle_beta     90.00
_cell_angle_gamma     90.00
_cell_volume     2215.4(4)
_cell_formula_units_Z     8
_cell_measurement_reflns_used     2238
_cell_measurement_theta_min     2.2
_cell_measurement_theta_max     25.5
_cell_measurement_temperature     100(2)
_exptl_crystal_description     'block'
_exptl_crystal_colour     'yellow'
_exptl_crystal_size_max     0.11
_exptl_crystal_size_mid     0.10
_exptl_crystal_size_min     0.07
_exptl_crystal_density_diffrn     3.051
_exptl_crystal_density_meas     ?
_exptl_crystal_density_method     'not measured'
_exptl_crystal_F_000     1824
_exptl_absorpt_coefficient_mu     15.092
_exptl_absorpt_correction_type     'multi-scan'
_exptl_absorpt_process_details     '(SADABS; Bruker, 2002)'
_exptl_absorpt_correction_T_min     0.2513
_exptl_absorpt_correction_T_max     0.3469
_exptl_special_details
;
;
_diffrn_ambient_temperature     100(2)
_diffrn_radiation_type     MoK\a
_diffrn_radiation_wavelength     0.71073
_diffrn_radiation_source     'fine-focus sealed tube'
_diffrn_radiation_monochromator     'graphite'
_diffrn_measurement_device_type     'Bruker APEX CCD area-detector'
_diffrn_measurement_method     '\w'
_diffrn_detector_area_resol_mean     ?
_diffrn_reflns_number     13298
_diffrn_reflns_av_R_equivalents     0.0481
_diffrn_reflns_av_sigmaI/netI     0.0547
_diffrn_reflns_theta_min     2.15
_diffrn_reflns_theta_max     28.29
_diffrn_reflns_theta_full     27.50
_diffrn_measured_fraction_theta_max     0.977
_diffrn_measured_fraction_theta_full     0.998
_diffrn_reflns_limit_h_min     -15
_diffrn_reflns_limit_h_max     14
_diffrn_reflns_limit_k_min     -8
_diffrn_reflns_limit_k_max     15
_diffrn_reflns_limit_l_min     -20
_diffrn_reflns_limit_l_max     18
_diffrn_standards_number     0
_diffrn_standards_interval_count     .
_diffrn_standards_interval_time     .
_diffrn_standards_decay_%     .
_refine_special_details
;
Refinement of <i>F</i>^2^ against ALL reflections. The weighted <i>R</i>-factor
<i>wR</i> and goodness of fit <i>S</i> are based on <i>F</i>^2^, conventional
<i>R</i>-factors <i>R</i> are based on <i>F</i>, with <i>F</i> set to zero for
negative <i>F</i>^2^. The threshold expression of <i>F</i>^2^ >
\s(<i>F</i>^2^) is used only for calculating <i>R</i>-factors(gt) <i>etc</i>.
and is not relevant to the choice of reflections for refinement.
<i>R</i>-factors based on <i>F</i>^2^ are statistically about twice as large
as those based on <i>F</i>, and <i>R</i>- factors based on ALL data will be
even larger.
;
_reflns_number_total     2673
_reflns_number_gt     2497
_reflns_threshold_expression     I>2\s(I)
_refine_ls_structure_factor_coef     Fsqd
_refine_ls_matrix_type     full
_refine_ls_R_factor_all     0.0337
_refine_ls_R_factor_gt     0.0303
_refine_ls_wR_factor_gt     0.0675
_refine_ls_wR_factor_ref     0.0685
_refine_ls_goodness_of_fit_ref     1.024
_refine_ls_restrained_S_all     1.024
_refine_ls_number_reflns     2673
_refine_ls_number_parameters     127
_refine_ls_number_restraints     0
_refine_ls_hydrogen_treatment     constr
_refine_ls_weighting_scheme     calc
_refine_ls_weighting_details
                 'calc w=1/[\s^2^(Fo^2^)+(0.0238P)^2^] where P=(Fo^2^+2Fc^2^)/3'
_atom_sites_solution_hydrogens     geom
_atom_sites_solution_primary     direct
_atom_sites_solution_secondary     difmap
_refine_ls_shift/su_max     0.001
_refine_ls_shift/su_mean     0.000
_refine_diff_density_max     1.311
_refine_diff_density_min     -0.718
_refine_ls_extinction_method     none
_refine_ls_extinction_coef     ?
_refine_ls_abs_structure_details     'Flack (1983), 1118 Friedel pairs'
_refine_ls_abs_structure_Flack     0.000(10)
loop_
    _atom_type_symbol
    _atom_type_description
    _atom_type_scat_dispersion_real
    _atom_type_scat_dispersion_imag
    _atom_type_scat_source
    'C' 'C' 0.0033 0.0016
                         'International Tables Vol C Tables 4.2.6.8 and 6.1.1.4'
    'H' 'H' 0.0000 0.0000
                         'International Tables Vol C Tables 4.2.6.8 and 6.1.1.4'
    'O' 'O' 0.0106 0.0060
                         'International Tables Vol C Tables 4.2.6.8 and 6.1.1.4'
    'Br' 'Br' -0.2901 2.4595
                         'International Tables Vol C Tables 4.2.6.8 and 6.1.1.4'
    'Mo' 'Mo' -1.6832 0.6857
                         'International Tables Vol C Tables 4.2.6.8 and 6.1.1.4'
    'W' 'W' -0.8490 6.8722
                         'International Tables Vol C Tables 4.2.6.8 and 6.1.1.4'
_computing_data_collection     'SMART (Bruker, 2002)'
_computing_cell_refinement     'SAINT (Bruker, 2003)'
_computing_data_reduction     'SAINT (Bruker, 2003)'
_computing_structure_solution     'SHELXS97 (Sheldrick, 2008)'
_computing_structure_refinement     'SHELXL97 (Sheldrick, 2008)'
_computing_molecular_graphics     'X-SEED (Barbour 2001)'
_computing_publication_material
                            'SHELXL97 (Sheldrick, 2008) and PLATON (Spek, 2001)'
loop_
    _atom_site_type_symbol
    _atom_site_label
    _atom_site_fract_x
    _atom_site_fract_y
    _atom_site_fract_z
    _atom_site_U_iso_or_equiv
    _atom_site_adp_type
    _atom_site_calc_flag
    _atom_site_refinement_flags
    _atom_site_occupancy
    _atom_site_disorder_assembly
    _atom_site_disorder_group
    W W1 0.64476(3) 0.39974(3) 0.89630(2) 0.01742(9) Uani d . 1 . .
    Mo Mo1 0.73518(6) 0.20182(6) 0.85204(5) 0.01833(16) Uani d . 1 . .
    Br Br1 0.62054(7) 0.61253(7) 0.90359(5) 0.01974(17) Uani d . 1 . .
    O O1 0.5124(6) 0.1402(6) 0.9503(5) 0.0480(19) Uani d . 1 . .
    O O2 0.6348(5) 0.0161(6) 0.7340(4) 0.0402(17) Uani d . 1 . .
    O O3 0.6948(5) 0.3305(6) 0.6794(4) 0.0330(16) Uani d . 1 . .
    C C1 0.5937(8) 0.1680(7) 0.9122(6) 0.031(2) Uani d . 1 . .
    C C2 0.6724(7) 0.0833(7) 0.7766(6) 0.026(2) Uani d . 1 . .
    C C3 0.7057(7) 0.2868(8) 0.7450(6) 0.027(2) Uani d . 1 . .
    C C4 0.8467(10) 0.1507(11) 0.9698(7) 0.047(3) Uani d . 1 . .
    H H4 0.8151 0.1245 1.0222 0.057 Uiso calc R 1 . .
    C C5 0.8729(8) 0.0831(8) 0.9024(7) 0.038(2) Uani d . 1 . .
    H H5 0.8622 0.0043 0.8996 0.046 Uiso calc R 1 . .
    C C6 0.9203(7) 0.1535(11) 0.8354(6) 0.044(3) Uani d . 1 . .
    H H6 0.9468 0.1308 0.7805 0.052 Uiso calc R 1 . .
    C C7 0.9181(9) 0.2684(10) 0.8715(9) 0.059(4) Uani d . 1 . .
    H H7 0.9431 0.3359 0.8455 0.071 Uiso calc R 1 . .
    C C8 0.8694(10) 0.2533(11) 0.9549(7) 0.052(3) Uani d . 1 . .
    H H8 0.8557 0.3126 0.9943 0.063 Uiso calc R 1 . .
loop_
    _atom_site_aniso_label
    _atom_site_aniso_U_11
    _atom_site_aniso_U_22
    _atom_site_aniso_U_33
    _atom_site_aniso_U_12
    _atom_site_aniso_U_13
    _atom_site_aniso_U_23
    W1 0.01888(17) 0.01447(16) 0.01889(15) 0.00532(12) 0.00265(14) -0.00152(14)
    Mo1 0.0158(3) 0.0170(3) 0.0222(3) 0.0033(3) 0.0015(3) -0.0020(3)
    Br1 0.0214(4) 0.0168(4) 0.0209(4) 0.0015(3) 0.0032(3) 0.0010(3)
    O1 0.036(4) 0.032(4) 0.076(5) 0.006(3) 0.029(4) 0.011(4)
    O2 0.034(4) 0.033(4) 0.054(4) 0.006(3) -0.008(3) -0.016(3)
    O3 0.035(4) 0.045(4) 0.019(3) 0.007(3) -0.005(3) 0.002(3)
    C1 0.032(5) 0.015(4) 0.045(6) 0.009(4) 0.004(5) 0.003(4)
    C2 0.020(5) 0.020(5) 0.037(5) 0.003(4) 0.006(4) -0.012(4)
    C3 0.020(5) 0.033(5) 0.029(5) 0.002(4) -0.004(4) -0.008(4)
    C4 0.042(6) 0.069(8) 0.030(5) -0.002(7) 0.000(5) 0.002(6)
    C5 0.033(5) 0.030(5) 0.053(6) 0.015(4) -0.025(5) 0.004(5)
    C6 0.016(5) 0.091(9) 0.024(5) 0.028(5) -0.007(4) -0.007(5)
    C7 0.025(6) 0.043(7) 0.110(11) -0.014(5) -0.036(6) 0.048(7)
    C8 0.037(7) 0.058(8) 0.061(7) 0.015(6) -0.016(5) -0.035(7)
_geom_special_details
;
All e.s.d.'s (except the e.s.d. in the dihedral angle between two l.s. planes)
are estimated using the full covariance matrix. The cell e.s.d.'s are taken
into account individually in the estimation of e.s.d.'s in distances, angles
and torsion angles; correlations between e.s.d.'s in cell parameters are only
used when they are defined by crystal symmetry. An approximate (isotropic)
treatment of cell e.s.d.'s is used for estimating e.s.d.'s involving l.s.
planes.
;
loop_
    _geom_bond_atom_site_label_1
    _geom_bond_atom_site_label_2
    _geom_bond_site_symmetry_2
    _geom_bond_distance
    _geom_bond_publ_flag
    W1 Br1 . 2.5591(9) ?
    W1 Mo1 . 2.6872(7) ?
    Mo1 C1 . 1.972(10) ?
    Mo1 C3 . 1.980(10) ?
    Mo1 C2 . 1.985(8) ?
    Mo1 C6 . 2.298(8) ?
    Mo1 C5 . 2.307(8) ?
    Mo1 C7 . 2.344(10) ?
    Mo1 C4 . 2.345(12) ?
    Mo1 C8 . 2.346(10) ?
    O1 C1 . 1.184(11) ?
    O2 C2 . 1.132(10) ?
    O3 C3 . 1.152(12) ?
    C4 C8 . 1.276(17) ?
    C4 C5 . 1.359(15) ?
    C4 H4 . 0.9500 ?
    C5 C6 . 1.453(15) ?
    C5 H5 . 0.9500 ?
    C6 C7 . 1.482(17) ?
    C6 H6 . 0.9500 ?
    C7 C8 . 1.433(16) ?
    C7 H7 . 0.9500 ?
    C8 H8 . 0.9500 ?
loop_
    _geom_angle_atom_site_label_1
    _geom_angle_atom_site_label_2
    _geom_angle_atom_site_label_3
    _geom_angle_site_symmetry_1
    _geom_angle_site_symmetry_3
    _geom_angle
    _geom_angle_publ_flag
    Br1 W1 Mo1 . . 158.35(3) ?
    C1 Mo1 C3 . . 110.5(4) ?
    C1 Mo1 C2 . . 79.1(4) ?
    C3 Mo1 C2 . . 78.5(4) ?
    C1 Mo1 C6 . . 145.6(4) ?
    C3 Mo1 C6 . . 101.8(4) ?
    C2 Mo1 C6 . . 96.8(4) ?
    C1 Mo1 C5 . . 108.9(4) ?
    C3 Mo1 C5 . . 136.6(4) ?
    C2 Mo1 C5 . . 91.8(4) ?
    C6 Mo1 C5 . . 36.8(4) ?
    C1 Mo1 C7 . . 143.7(4) ?
    C3 Mo1 C7 . . 95.8(4) ?
    C2 Mo1 C7 . . 132.1(4) ?
    C6 Mo1 C7 . . 37.2(4) ?
    C5 Mo1 C7 . . 60.0(4) ?
    C1 Mo1 C4 . . 93.6(4) ?
    C3 Mo1 C4 . . 152.9(4) ?
    C2 Mo1 C4 . . 119.4(4) ?
    C6 Mo1 C4 . . 58.5(4) ?
    C5 Mo1 C4 . . 34.0(4) ?
    C7 Mo1 C4 . . 57.2(4) ?
    C1 Mo1 C8 . . 108.4(4) ?
    C3 Mo1 C8 . . 124.1(4) ?
    C2 Mo1 C8 . . 148.0(4) ?
    C6 Mo1 C8 . . 59.1(4) ?
    C5 Mo1 C8 . . 56.1(4) ?
    C7 Mo1 C8 . . 35.6(4) ?
    C4 Mo1 C8 . . 31.6(4) ?
    C1 Mo1 W1 . . 73.4(2) ?
    C3 Mo1 W1 . . 72.1(3) ?
    C2 Mo1 W1 . . 128.8(3) ?
    C6 Mo1 W1 . . 129.5(3) ?
    C5 Mo1 W1 . . 137.7(3) ?
    C7 Mo1 W1 . . 92.5(3) ?
    C4 Mo1 W1 . . 104.9(3) ?
    C8 Mo1 W1 . . 82.5(3) ?
    O1 C1 Mo1 . . 175.0(8) ?
    O2 C2 Mo1 . . 178.9(8) ?
    O3 C3 Mo1 . . 174.3(8) ?
    C8 C4 C5 . . 112.4(11) ?
    C8 C4 Mo1 . . 74.3(7) ?
    C5 C4 Mo1 . . 71.5(6) ?
    C8 C4 H4 . . 123.8 ?
    C5 C4 H4 . . 123.8 ?
    Mo1 C4 H4 . . 121.9 ?
    C4 C5 C6 . . 107.4(10) ?
    C4 C5 Mo1 . . 74.5(6) ?
    C6 C5 Mo1 . . 71.3(5) ?
    C4 C5 H5 . . 126.3 ?
    C6 C5 H5 . . 126.3 ?
    Mo1 C5 H5 . . 119.8 ?
    C5 C6 C7 . . 104.9(9) ?
    C5 C6 Mo1 . . 71.9(5) ?
    C7 C6 Mo1 . . 73.0(5) ?
    C5 C6 H6 . . 127.6 ?
    C7 C6 H6 . . 127.6 ?
    Mo1 C6 H6 . . 119.6 ?
    C8 C7 C6 . . 103.5(9) ?
    C8 C7 Mo1 . . 72.3(6) ?
    C6 C7 Mo1 . . 69.7(5) ?
    C8 C7 H7 . . 128.2 ?
    C6 C7 H7 . . 128.2 ?
    Mo1 C7 H7 . . 121.7 ?
    C4 C8 C7 . . 111.8(10) ?
    C4 C8 Mo1 . . 74.2(7) ?
    C7 C8 Mo1 . . 72.1(6) ?
    C4 C8 H8 . . 124.1 ?
    C7 C8 H8 . . 124.1 ?
    Mo1 C8 H8 . . 121.1 ?
loop_
    _geom_torsion_atom_site_label_1
    _geom_torsion_atom_site_label_2
    _geom_torsion_atom_site_label_3
    _geom_torsion_atom_site_label_4
    _geom_torsion_site_symmetry_1
    _geom_torsion_site_symmetry_2
    _geom_torsion_site_symmetry_3
    _geom_torsion_site_symmetry_4
    _geom_torsion
    _geom_torsion_publ_flag
    Br1 W1 Mo1 C1 . . . . -172.7(3) ?
    Br1 W1 Mo1 C3 . . . . -54.0(3) ?
    Br1 W1 Mo1 C2 . . . . -112.2(3) ?
    Br1 W1 Mo1 C6 . . . . 36.8(3) ?
    Br1 W1 Mo1 C5 . . . . 87.2(4) ?
    Br1 W1 Mo1 C7 . . . . 41.3(3) ?
    Br1 W1 Mo1 C4 . . . . 97.9(3) ?
    Br1 W1 Mo1 C8 . . . . 75.5(3) ?
    C1 Mo1 C4 C8 . . . . -120.1(8) ?
    C3 Mo1 C4 C8 . . . . 33.5(13) ?
    C2 Mo1 C4 C8 . . . . 160.4(7) ?
    C6 Mo1 C4 C8 . . . . 81.2(8) ?
    C5 Mo1 C4 C8 . . . . 120.8(11) ?
    C7 Mo1 C4 C8 . . . . 36.9(7) ?
    W1 Mo1 C4 C8 . . . . -46.3(8) ?
    C1 Mo1 C4 C5 . . . . 119.1(7) ?
    C3 Mo1 C4 C5 . . . . -87.3(11) ?
    C2 Mo1 C4 C5 . . . . 39.6(8) ?
    C6 Mo1 C4 C5 . . . . -39.6(7) ?
    C7 Mo1 C4 C5 . . . . -83.8(8) ?
    C8 Mo1 C4 C5 . . . . -120.8(11) ?
    W1 Mo1 C4 C5 . . . . -167.1(6) ?
    C8 C4 C5 C6 . . . . 0.7(13) ?
    Mo1 C4 C5 C6 . . . . 64.2(6) ?
    C8 C4 C5 Mo1 . . . . -63.4(10) ?
    C1 Mo1 C5 C4 . . . . -67.1(8) ?
    C3 Mo1 C5 C4 . . . . 138.6(7) ?
    C2 Mo1 C5 C4 . . . . -146.2(7) ?
    C6 Mo1 C5 C4 . . . . 115.0(10) ?
    C7 Mo1 C5 C4 . . . . 74.7(8) ?
    C8 Mo1 C5 C4 . . . . 32.8(7) ?
    W1 Mo1 C5 C4 . . . . 18.7(9) ?
    C1 Mo1 C5 C6 . . . . 177.9(6) ?
    C3 Mo1 C5 C6 . . . . 23.6(8) ?
    C2 Mo1 C5 C6 . . . . 98.8(6) ?
    C7 Mo1 C5 C6 . . . . -40.2(6) ?
    C4 Mo1 C5 C6 . . . . -115.0(10) ?
    C8 Mo1 C5 C6 . . . . -82.2(7) ?
    W1 Mo1 C5 C6 . . . . -96.2(7) ?
    C4 C5 C6 C7 . . . . -0.1(10) ?
    Mo1 C5 C6 C7 . . . . 66.2(6) ?
    C4 C5 C6 Mo1 . . . . -66.3(7) ?
    C1 Mo1 C6 C5 . . . . -3.5(10) ?
    C3 Mo1 C6 C5 . . . . -163.7(6) ?
    C2 Mo1 C6 C5 . . . . -84.0(6) ?
    C7 Mo1 C6 C5 . . . . 112.4(8) ?
    C4 Mo1 C6 C5 . . . . 36.5(6) ?
    C8 Mo1 C6 C5 . . . . 73.6(7) ?
    W1 Mo1 C6 C5 . . . . 119.9(6) ?
    C1 Mo1 C6 C7 . . . . -115.9(9) ?
    C3 Mo1 C6 C7 . . . . 83.9(7) ?
    C2 Mo1 C6 C7 . . . . 163.6(6) ?
    C5 Mo1 C6 C7 . . . . -112.4(8) ?
    C4 Mo1 C6 C7 . . . . -76.0(7) ?
    C8 Mo1 C6 C7 . . . . -38.9(6) ?
    W1 Mo1 C6 C7 . . . . 7.4(7) ?
    C5 C6 C7 C8 . . . . -0.4(9) ?
    Mo1 C6 C7 C8 . . . . 65.0(7) ?
    C5 C6 C7 Mo1 . . . . -65.4(6) ?
    C1 Mo1 C7 C8 . . . . 8.5(10) ?
    C3 Mo1 C7 C8 . . . . 145.7(7) ?
    C2 Mo1 C7 C8 . . . . -134.5(8) ?
    C6 Mo1 C7 C8 . . . . -112.3(8) ?
    C5 Mo1 C7 C8 . . . . -72.6(7) ?
    C4 Mo1 C7 C8 . . . . -32.7(6) ?
    W1 Mo1 C7 C8 . . . . 73.4(7) ?
    C1 Mo1 C7 C6 . . . . 120.8(8) ?
    C3 Mo1 C7 C6 . . . . -102.0(6) ?
    C2 Mo1 C7 C6 . . . . -22.2(8) ?
    C5 Mo1 C7 C6 . . . . 39.7(6) ?
    C4 Mo1 C7 C6 . . . . 79.6(7) ?
    C8 Mo1 C7 C6 . . . . 112.3(8) ?
    W1 Mo1 C7 C6 . . . . -174.3(6) ?
    C5 C4 C8 C7 . . . . -1.0(14) ?
    Mo1 C4 C8 C7 . . . . -62.8(8) ?
    C5 C4 C8 Mo1 . . . . 61.8(9) ?
    C6 C7 C8 C4 . . . . 0.9(12) ?
    Mo1 C7 C8 C4 . . . . 64.1(9) ?
    C6 C7 C8 Mo1 . . . . -63.2(6) ?
    C1 Mo1 C8 C4 . . . . 65.5(8) ?
    C3 Mo1 C8 C4 . . . . -162.4(7) ?
    C2 Mo1 C8 C4 . . . . -33.5(12) ?
    C6 Mo1 C8 C4 . . . . -79.1(8) ?
    C5 Mo1 C8 C4 . . . . -35.3(7) ?
    C7 Mo1 C8 C4 . . . . -119.8(10) ?
    W1 Mo1 C8 C4 . . . . 135.2(7) ?
    C1 Mo1 C8 C7 . . . . -174.7(7) ?
    C3 Mo1 C8 C7 . . . . -42.6(8) ?
    C2 Mo1 C8 C7 . . . . 86.3(11) ?
    C6 Mo1 C8 C7 . . . . 40.7(6) ?
    C5 Mo1 C8 C7 . . . . 84.5(7) ?
    C4 Mo1 C8 C7 . . . . 119.8(10) ?
    W1 Mo1 C8 C7 . . . . -105.0(7) ?
