# Supplementary material for: Bromido-1κBr-tricarbonyl-2κ3 C-(2η5-cyclo­penta­dien­yl)molybdenum(I)tungsten(I)(W—Mo)
Source: Acta Crystallogr Sect E Struct Rep Online. 2008 May 7;64(Pt 6):m780. doi: 10.1107/S1600536808012828 (PMC2961464; doi:10.1107/S1600536808012828)
Supplement: Supplementary file 2 [file e-64-0m780-Isup2.hkl]

# 
# h,k,l, Fc-squared, Fo-squared, sigma(Fo-squared) and status flag 
# 
data_I
_shelx_title ' xm in P-42(1)c' 
_shelx_refln_list_code          4 
_shelx_F_calc_maximum      800.86 
_exptl_crystal_F_000      1824.00 
_reflns_d_resolution_high  0.7499 
 
loop_ 
 _symmetry_equiv_pos_as_xyz 
 'x, y, z' 
 'y, -x, -z' 
 '-x, -y, z' 
 '-y, x, -z' 
 'x+1/2, -y+1/2, -z+1/2' 
 '-x+1/2, y+1/2, -z+1/2' 
 '-y+1/2, -x+1/2, z+1/2' 
 'y+1/2, x+1/2, z+1/2' 
 
_cell_length_a    11.9375 
_cell_length_b    11.9375 
_cell_length_c    15.5462 
_cell_angle_alpha  90.000 
_cell_angle_beta   90.000 
_cell_angle_gamma  90.000 
 
_shelx_F_squared_multiplier     1.000 
 
loop_ 
 _refln_index_h 
 _refln_index_k 
 _refln_index_l 
 _refln_F_squared_calc 
 _refln_F_squared_meas 
 _refln_F_squared_sigma 
 _refln_observed_status 
   1   1   0   148631.08   161242.64   6083.83 o 
   0   2   0    82475.02    81304.58   3646.43 o 
   1   2   0     5330.57     4779.05    165.59 o 
   2   2   0    32715.30    31643.96   1260.28 o 
   1   3   0   120096.09   126988.52   3432.27 o 
   2   3   0    12948.58    14744.77    422.49 o 
   3   3   0    84082.59    87270.22   3366.26 o 
   0   4   0   310058.09   325484.84  17559.86 o 
   1   4   0   105300.02   109680.40   3201.85 o 
   2   4   0    42485.40    39867.50   1063.38 o 
   3   4   0      666.11     1155.87     99.59 o 
   4   4   0   272813.44   274877.91  10423.59 o 
   1   5   0   117127.96   118549.86   3471.69 o 
   2   5   0    49873.10    52291.20   1475.86 o 
   3   5   0   137628.61   139216.94   3574.58 o 
   4   5   0      385.34      515.37     86.18 o 
   5   5   0    35462.55    34702.83   1453.14 o 
   0   6   0    10905.70    10539.34    782.29 o 
   1   6   0    35201.13    33579.88   1154.05 o 
   2   6   0    23901.48    23833.88    790.34 o 
   3   6   0    42113.64    41860.64   1144.19 o 
   4   6   0     4493.08     4464.59    223.83 o 
   5   6   0      689.24      880.26    112.71 o 
   6   6   0    46644.39    45603.30   1895.88 o 
   1   7   0    27299.39    26711.31   1197.80 o 
   2   7   0    35575.82    34621.36   1117.90 o 
   3   7   0    11750.11    11917.71    440.06 o 
   4   7   0    12294.40    11705.29    442.31 o 
   5   7   0    25188.23    25172.03    808.84 o 
   6   7   0     2854.46     3144.46    229.54 o 
   7   7   0    27312.53    25816.27   1212.92 o 
   0   8   0    91383.52    89723.33   5116.98 o 
   1   8   0     9399.94    10742.37    640.64 o 
   2   8   0     5252.48     5750.28    410.85 o 
   3   8   0    87657.45    86201.74   2822.67 o 
   4   8   0    76540.40    73920.22   2269.86 o 
   5   8   0    26105.62    24724.37    874.03 o 
   6   8   0      278.74      492.59    125.07 o 
   7   8   0     7308.95     7331.78    414.37 o 
   8   8   0    11966.16    11879.29    754.10 o 
   1   9   0    12302.60    12084.89    728.95 o 
   2   9   0    34978.05    36219.55   1627.21 o 
   3   9   0    12986.79    13800.33    635.40 o 
   4   9   0     1525.88     1457.96    189.18 o 
   5   9   0    21139.46    22273.69    825.35 o 
   6   9   0    16394.86    17138.13    687.53 o 
   7   9   0    42326.69    41741.66   1502.57 o 
   8   9   0     1623.50     1715.06    221.81 o 
   9   9   0      154.98      -40.26    286.86 o 
   0  10   0    12400.43    13473.30   1155.08 o 
   1  10   0     6927.73     7280.96    574.74 o 
   2  10   0    17702.54    17076.95    939.39 o 
   3  10   0     1295.09     1433.14    211.65 o 
   4  10   0     2054.27     2059.90    229.43 o 
   5  10   0      179.82      274.91    139.36 o 
   6  10   0    15583.47    15198.31    718.21 o 
   7  10   0      310.29      450.47    202.10 o 
   8  10   0    17157.62    16243.70    795.56 o 
   9  10   0      212.52      563.78    246.33 o 
  10  10   0    50738.27    48000.57   4717.24 o 
   1  11   0      331.19      354.95    204.04 o 
   2  11   0    17097.59    18465.14   1027.40 o 
   3  11   0     5458.58     5605.01    463.61 o 
   4  11   0     1202.41     1162.18    226.16 o 
   5  11   0    24329.79    25184.96   1027.98 o 
   6  11   0     8308.78     8248.23    538.15 o 
   7  11   0     7777.92     7627.26    573.12 o 
   8  11   0      979.24      935.30    234.43 o 
   9  11   0    11826.74    10574.02   1328.30 o 
  10  11   0     1560.62     2301.69    669.41 o 
   0  12   0     2732.83     3020.40    746.64 o 
   1  12   0    23101.36    21782.30   1245.76 o 
   2  12   0       12.62       24.27    164.99 o 
   3  12   0    17465.40    16595.08    886.29 o 
   4  12   0       93.40       95.14    188.93 o 
   5  12   0    10306.24     9392.93    593.93 o 
   6  12   0     8518.75     8708.16    571.70 o 
   7  12   0     1078.70     1334.83    281.89 o 
   8  12   0    10402.37    11092.35   1087.89 o 
   9  12   0      598.40      972.79    563.89 o 
   1  13   0     1623.68     1838.60    351.42 o 
   2  13   0    27292.44    26052.82   1196.62 o 
   3  13   0     7182.54     6911.11    561.79 o 
   4  13   0     1247.43     1402.32    287.16 o 
   5  13   0      450.46      432.88    226.59 o 
   6  13   0     9259.29     9870.54    778.60 o 
   7  13   0     4435.21     5581.67    786.29 o 
   8  13   0     1336.65     1261.66    474.30 o 
   0  14   0      460.75      647.86    413.02 o 
   1  14   0      640.39      478.11    274.65 o 
   2  14   0      742.46      951.91    253.60 o 
   3  14   0     1098.46     1483.39    293.49 o 
   4  14   0     4580.67     4892.78    491.04 o 
   5  14   0      811.86      876.54    269.21 o 
   6  14   0    11586.73    11874.41   1070.61 o 
   7  14   0       46.95      425.00    801.56 o 
   1  15   0      243.35      424.15    242.31 o 
   2  15   0     3857.23     4237.72    461.14 o 
   3  15   0     1556.09     1835.46    330.25 o 
   4  15   0     3408.84     3995.69    603.23 o 
   5  15   0       35.19      150.50    424.45 o 
   0   1   1   135028.22   148003.94   4238.21 o 
  -1   2   1     5558.34     6732.10    255.40 o 
   0   2   1    13527.36    13481.47    396.94 o 
   1   2   1     7224.55     9195.46    239.74 o 
  -2   3   1    24782.86    27477.41    728.90 o 
  -1   3   1     7814.64     8669.04    294.72 o 
   0   3   1    35893.54    43156.82   1284.68 o 
   1   3   1     7616.73     8115.18    251.67 o 
   2   3   1    22200.43    23518.75    685.99 o 
  -3   4   1   104379.09   106846.48   2951.13 o 
  -2   4   1    60577.08    64094.84   1721.16 o 
  -1   4   1   167298.38   176776.66   4625.83 o 
   0   4   1       44.43       37.34     47.90 o 
   1   4   1   158725.72   164655.17   4940.26 o 
   2   4   1    57632.00    59897.61   1615.33 o 
   3   4   1   108100.43   110047.96   2795.41 o 
  -4   5   1    61886.45    63127.23   1613.00 o 
  -3   5   1    41399.01    42117.45   1154.41 o 
  -2   5   1    17781.71    18813.01    555.89 o 
  -1   5   1     8017.21     8316.00    332.62 o 
   0   5   1   128017.73   127498.77   4398.25 o 
   1   5   1     9568.41    10500.89    366.01 o 
   2   5   1    16596.71    16777.56    515.66 o 
   3   5   1    42256.05    43506.34   1158.06 o 
   4   5   1    53268.20    51816.42   1513.98 o 
  -5   6   1     1268.29     1584.08    139.49 o 
  -4   6   1    48131.62    49596.57   1317.21 o 
  -3   6   1     9136.80     9740.65    311.88 o 
  -2   6   1     9440.63     9205.97    348.04 o 
  -1   6   1     3670.84     3967.58    235.73 o 
   0   6   1    11264.71    12327.27    667.59 o 
   1   6   1     3241.23     3490.06    233.71 o 
   2   6   1     9916.20    10042.08    361.71 o 
   3   6   1     7145.56     6977.58    299.77 o 
   4   6   1    46113.00    46835.33   1313.66 o 
   5   6   1      511.21      348.69     90.16 o 
  -6   7   1    38435.32    37686.55   1237.64 o 
  -5   7   1    32310.61    32352.35   1015.11 o 
  -4   7   1    14101.89    14056.42    451.34 o 
  -3   7   1    25053.57    25467.59    773.05 o 
  -2   7   1     4296.38     4716.57    322.78 o 
  -1   7   1    17947.84    18885.53    660.43 o 
   0   7   1    22652.08    21955.95   1013.90 o 
   1   7   1    14444.08    13408.55    783.19 o 
   2   7   1     2426.95     2137.78    169.99 o 
   3   7   1    23605.37    23179.67    767.39 o 
   4   7   1    10370.80     9109.30    426.06 o 
   5   7   1    33854.45    33735.87   1022.46 o 
   6   7   1    41343.11    39212.92   1179.42 o 
  -7   8   1    33763.14    32154.45   1083.31 o 
  -6   8   1    17682.10    18191.12    605.34 o 
  -5   8   1    50316.06    47575.59   1438.85 o 
  -4   8   1     3269.68     2902.02    241.07 o 
  -3   8   1     8738.04     8801.00    421.25 o 
  -2   8   1    56597.02    54897.59   2182.15 o 
  -1   8   1    23646.64    21741.36   1542.73 o 
   0   8   1    15201.14    13930.80    743.82 o 
   1   8   1    23724.09    20944.56   1086.45 o 
   2   8   1    64048.94    62785.66   2201.74 o 
   3   8   1     9175.82     8707.13    421.18 o 
   4   8   1     3346.13     3501.59    258.69 o 
   5   8   1    51067.76    49314.11   1552.78 o 
   6   8   1    15519.51    14359.34    583.62 o 
   7   8   1    32502.79    31018.89   1026.06 o 
  -8   9   1     9589.99    10735.36    579.01 o 
  -7   9   1     9134.50     9218.33    595.23 o 
  -6   9   1    14032.17    13444.84    689.65 o 
  -5   9   1     1492.27     1698.61    199.19 o 
  -4   9   1    48756.75    46818.01   1551.71 o 
  -3   9   1    18062.54    18551.40    693.95 o 
  -2   9   1     3211.04     3564.57    327.16 o 
  -1   9   1    46517.77    44362.90   1854.43 o 
   0   9   1    45438.76    43378.34   1882.52 o 
   1   9   1    43964.59    40265.49   1834.02 o 
   2   9   1     2464.83     1665.67    273.24 o 
   3   9   1    14300.21    12723.91    593.62 o 
   4   9   1    51265.08    49970.38   1565.18 o 
   5   9   1      870.04      794.87    163.71 o 
   6   9   1    16816.90    16467.49    634.01 o 
   7   9   1     9939.61     9993.54    515.19 o 
   8   9   1     7651.69     7189.33    461.92 o 
  -9  10   1     3709.74     3895.70    465.58 o 
  -8  10   1     7754.81     9083.47    694.48 o 
  -7  10   1    12613.76    14414.35    816.02 o 
  -6  10   1     2862.26     2650.32    294.02 o 
  -5  10   1     6704.89     6658.92    455.87 o 
  -4  10   1     8636.00     8139.42    525.50 o 
  -3  10   1    21206.26    22299.25    867.46 o 
  -2  10   1     5501.47     6174.88    519.26 o 
  -1  10   1     1459.71     1645.19    287.41 o 
   0  10   1    75214.45    71511.53   2980.39 o 
   1  10   1     1089.32     1103.33    258.66 o 
   2  10   1     4665.71     4675.37    404.27 o 
   3  10   1    19692.13    18188.73   1019.19 o 
   4  10   1    11414.23    11465.49    524.60 o 
   5  10   1     6923.65     7091.91    425.20 o 
   6  10   1     3040.99     3184.25    287.70 o 
   7  10   1     9835.44     8886.99    567.18 o 
   8  10   1     7231.73     7363.80    578.68 o 
   9  10   1     2340.27     1893.29    413.91 o 
 -10  11   1    21970.13    20280.67   2016.78 o 
  -9  11   1      309.04      682.31    287.06 o 
  -8  11   1     1482.26     1378.28    325.26 o 
  -7  11   1     8557.96     9470.26    638.91 o 
  -6  11   1    22040.02    24130.32    937.51 o 
  -5  11   1    19351.05    20304.42    844.42 o 
  -4  11   1    10449.07    10574.72    605.15 o 
  -3  11   1     2839.14     3081.45    318.89 o 
  -2  11   1      387.07      642.46    228.60 o 
  -1  11   1    23611.08    21560.98   1189.31 o 
   0  11   1     2322.34     2197.03    331.38 o 
   1  11   1    26589.69    26188.96   1220.22 o 
   2  11   1      337.54      277.66    167.47 o 
   3  11   1     3957.14     3804.11    377.80 o 
   4  11   1    10754.38    10936.80    611.69 o 
   5  11   1    16691.58    15542.11    730.17 o 
   6  11   1    18846.74    18862.25    833.53 o 
   7  11   1     8910.24     8447.84    982.64 o 
   8  11   1     2095.38     2537.21    398.42 o 
   9  11   1      377.00      467.84    653.86 o 
  10  11   1    24065.09    24225.14   2117.76 o 
  -9  12   1    16276.02    17667.68   2310.87 o 
  -8  12   1      291.92      737.24    298.02 o 
  -7  12   1     6363.63     6645.95    638.83 o 
  -6  12   1    16847.57    17560.03    872.72 o 
  -5  12   1     5245.67     5124.39    435.40 o 
  -4  12   1     7542.03     7334.26    509.69 o 
  -3  12   1     2503.09     2907.37    339.35 o 
  -2  12   1    27365.81    27133.08   1272.46 o 
  -1  12   1     6275.65     6874.30    597.09 o 
   0  12   1      158.20      145.35    213.82 o 
   1  12   1     5588.43     5552.95    552.06 o 
   2  12   1    22772.19    21135.04   1070.64 o 
   3  12   1     1466.55     1201.96    259.87 o 
   4  12   1     7293.06     7273.94    563.09 o 
   5  12   1     6284.99     6309.51    473.78 o 
   6  12   1    18336.11    20817.43   1150.47 o 
   7  12   1     6642.07     7469.06    783.95 o 
   8  12   1      451.63      594.01    290.03 o 
   9  12   1    15705.44    17020.29   2456.85 o 
  -8  13   1    14569.60    17737.77   1753.02 o 
  -7  13   1     3911.60     5462.82    598.82 o 
  -6  13   1     5130.61     5377.78    456.51 o 
  -5  13   1    17449.85    16664.64    874.56 o 
  -4  13   1     6765.65     7347.74    558.83 o 
  -3  13   1     8097.34     8475.82    636.65 o 
  -2  13   1     1025.30     1250.21    316.91 o 
  -1  13   1     4664.18     4066.49    488.25 o 
   0  13   1       70.59      420.01    232.72 o 
   1  13   1     5080.51     5130.74    533.49 o 
   2  13   1      568.78      505.49    223.36 o 
   3  13   1    10015.00    10347.71    683.08 o 
   4  13   1     5292.26     5065.46    493.66 o 
   5  13   1    19348.99    18859.51   1114.25 o 
   6  13   1     4559.58     4089.56    602.74 o 
   7  13   1     3294.23     3289.41    781.00 o 
   8  13   1    14786.06    15893.04   1470.68 o 
  -7  14   1    10724.37    11910.09   2054.71 o 
  -6  14   1      282.70      794.03    384.20 o 
  -5  14   1      110.46      511.62    232.84 o 
  -4  14   1    20550.31    19285.77   1023.23 o 
  -3  14   1     2787.83     2831.52    390.06 o 
  -2  14   1     2526.33     2127.40    339.90 o 
  -1  14   1    12227.89    12410.87    922.21 o 
   0  14   1     9515.60     9065.34    758.58 o 
   1  14   1    12437.91    12675.26    797.13 o 
   2  14   1     2753.67     2763.48    362.73 o 
   3  14   1     4295.65     4851.77    608.10 o 
   4  14   1    18927.28    18477.25   1441.59 o 
   5  14   1      137.82     -105.67    246.46 o 
   6  14   1      356.53       44.56    322.63 o 
   7  14   1    10321.55    12457.20   2079.27 o 
  -5  15   1       83.53      758.24    463.23 o 
  -4  15   1      776.36     1088.02    307.10 o 
  -3  15   1    15701.37    16072.06   1260.43 o 
  -2  15   1    10266.64    10903.58    773.16 o 
  -1  15   1     7194.93     7355.15    707.93 o 
   0  15   1    10237.24    11496.22    908.01 o 
   1  15   1     6786.05     6492.49    678.40 o 
   2  15   1    11865.85    11417.78    792.81 o 
   3  15   1    17067.91    17683.60   1143.97 o 
   4  15   1      335.13      339.20    399.97 o 
   5  15   1       89.23       12.13    418.67 o 
   0   0   2    14245.83    13938.29    679.21 o 
  -1   1   2   246483.86   265751.94  11417.12 o 
   0   1   2      453.42      421.11     32.39 o 
   1   1   2   237907.14   257462.88   9843.59 o 
  -2   2   2    59301.74    74114.69   2570.36 o 
  -1   2   2     9189.47     9830.87    354.47 o 
   0   2   2    10526.20    11078.23    342.22 o 
   1   2   2    11216.08    12521.12    322.87 o 
   2   2   2    49852.48    60195.01   2307.70 o 
  -3   3   2    34098.68    34948.18   1376.11 o 
  -2   3   2     1606.93     1358.32    149.30 o 
  -1   3   2    14133.20    16394.15    680.13 o 
   0   3   2    95408.30   100643.77   2930.47 o 
   1   3   2     9106.61     8788.02    397.59 o 
   2   3   2     3169.53     3349.08    147.81 o 
   3   3   2    32035.24    33705.08   1244.29 o 
  -4   4   2    54830.17    55880.83   2301.32 o 
  -3   4   2     2280.98     2431.13    192.47 o 
  -2   4   2     8057.05     8045.52    331.74 o 
  -1   4   2     4822.27     5183.79    203.05 o 
   0   4   2    66499.95    68836.11   2038.77 o 
   1   4   2     3390.51     3257.69    174.56 o 
   2   4   2     8173.74     8232.91    273.02 o 
   3   4   2     4356.88     4864.66    224.74 o 
   4   4   2    59247.77    60456.92   2089.29 o 
  -5   5   2     4371.71     4237.10    331.25 o 
  -4   5   2     3285.49     3584.65    210.76 o 
  -3   5   2    53057.87    54607.67   1538.48 o 
  -2   5   2    48462.20    48162.95   1303.58 o 
  -1   5   2     9403.65     8211.12    427.19 o 
   0   5   2   133845.06   134401.34   3925.47 o 
   1   5   2    13629.65    13453.39    451.80 o 
   2   5   2    44527.52    43756.77   1224.38 o 
   3   5   2    54038.09    54934.11   1460.42 o 
   4   5   2     5830.96     6648.00    261.51 o 
   5   5   2     4817.83     5425.28    406.42 o 
  -6   6   2     3111.04     3526.78    295.04 o 
  -5   6   2     5791.32     6051.42    292.74 o 
  -4   6   2     6182.68     6181.40    260.36 o 
  -3   6   2    68755.47    68873.48   1776.94 o 
  -2   6   2    30437.34    33207.68   1005.85 o 
  -1   6   2    58074.87    58816.60   1857.83 o 
   0   6   2       61.07      149.00     65.26 o 
   1   6   2    54304.28    52987.70   1817.08 o 
   2   6   2    31889.47    35367.58    952.35 o 
   3   6   2    66009.34    64939.73   1774.61 o 
   4   6   2     5600.22     5313.12    252.62 o 
   5   6   2     6966.47     6973.02    284.71 o 
   6   6   2     1533.29     1067.51    205.33 o 
  -7   7   2    29596.61    27137.35   1386.28 o 
  -6   7   2     4173.14     4227.08    283.78 o 
  -5   7   2    26886.33    25843.63    767.27 o 
  -4   7   2    81738.13    79284.63   2202.79 o 
  -3   7   2     3528.19     3187.96    229.41 o 
  -2   7   2    27547.44    27377.41    927.27 o 
  -1   7   2    11910.56    13242.49    532.12 o 
   0   7   2    26333.12    27139.54   1050.92 o 
   1   7   2    12242.79    12460.57    556.23 o 
   2   7   2    24915.41    23400.33    776.71 o 
   3   7   2     3538.96     3410.76    219.29 o 
   4   7   2    79273.65    76334.73   2345.72 o 
   5   7   2    26882.26    25385.66    822.59 o 
   6   7   2     4860.53     5209.16    281.09 o 
   7   7   2    28206.00    25563.04   1230.79 o 
  -8   8   2    75568.74    75402.66   3568.34 o 
  -7   8   2     3920.69     4129.34    335.80 o 
  -6   8   2     4313.02     4538.21    291.35 o 
  -5   8   2    13222.39    12987.76    495.93 o 
  -4   8   2    15276.27    15165.90    570.29 o 
  -3   8   2     1814.37     1959.64    206.22 o 
  -2   8   2     5702.68     5589.32    399.80 o 
  -1   8   2     7959.18     7914.81    489.44 o 
   0   8   2    14911.35    13174.83    721.92 o 
   1   8   2     8700.78     7721.84    536.69 o 
   2   8   2     5194.39     4500.25    321.53 o 
   3   8   2     1146.53      935.03    152.69 o 
   4   8   2    13082.27    12680.09    553.90 o 
   5   8   2    12305.35    11856.26    533.95 o 
   6   8   2     4853.20     4789.64    283.35 o 
   7   8   2     3806.08     3905.08    284.84 o 
   8   8   2    74919.18    70679.58   3030.35 o 
  -9   9   2    35549.67    34864.99   2413.67 o 
  -8   9   2     6810.59     7082.89    606.29 o 
  -7   9   2     3931.00     4782.25    392.69 o 
  -6   9   2     1884.54     1916.90    243.11 o 
  -5   9   2     2771.13     3371.44    300.18 o 
  -4   9   2    41237.59    40239.63   1420.59 o 
  -3   9   2    15549.83    16372.77    791.39 o 
  -2   9   2     5832.76     5171.68    425.72 o 
  -1   9   2     3072.19     3247.85    362.68 o 
   0   9   2    15961.29    14934.27    822.79 o 
   1   9   2     3485.74     3683.10    378.37 o 
   2   9   2     7681.66     7487.98    465.76 o 
   3   9   2    16044.41    15958.31    639.70 o 
   4   9   2    40396.30    38835.54   1308.32 o 
   5   9   2     2827.43     2778.83    255.97 o 
   6   9   2     1914.38     1994.61    220.51 o 
   7   9   2     2803.87     2376.49    259.56 o 
   8   9   2     6552.14     6476.35    523.78 o 
   9   9   2    35030.04    35276.55   2384.48 o 
 -10  10   2     2044.76     3625.04    661.23 o 
  -9  10   2     4533.83     4466.93    512.53 o 
  -8  10   2      205.42      476.32    248.59 o 
  -7  10   2     9715.60     8642.49    695.67 o 
  -6  10   2     2618.69     3008.47    310.23 o 
  -5  10   2    27658.46    26673.95   1061.34 o 
  -4  10   2     3879.61     4092.58    346.86 o 
  -3  10   2    35179.34    33987.28   1435.40 o 
  -2  10   2     5682.45     6035.27    469.46 o 
  -1  10   2    45720.25    44753.95   2043.75 o 
   0  10   2       32.88      129.42    169.97 o 
   1  10   2    48128.13    48751.44   2061.70 o 
   2  10   2     4903.83     4542.05    395.24 o 
   3  10   2    36255.46    35880.08   1429.83 o 
   4  10   2     4244.74     4519.23    330.88 o 
   5  10   2    27220.54    26952.56   1059.40 o 
   6  10   2     3165.86     3001.62    278.86 o 
   7  10   2     9517.02     8656.26    619.78 o 
   8  10   2       83.32      133.55    192.83 o 
   9  10   2     4557.72     4661.02    504.51 o 
  10  10   2     1488.87     1974.80    517.40 o 
 -10  11   2     2569.54     3369.67    490.95 o 
  -9  11   2    15564.57    15642.99   1089.79 o 
  -8  11   2     3191.18     3396.47    452.35 o 
  -7  11   2     4890.00     5171.72    584.38 o 
  -6  11   2      425.87      740.55    202.12 o 
  -5  11   2      687.47      968.18    211.49 o 
  -4  11   2    29964.45    28790.93   1156.11 o 
  -3  11   2    21206.16    21557.97    897.21 o 
  -2  11   2     2608.37     2786.49    377.88 o 
  -1  11   2      798.94      615.45    237.49 o 
   0  11   2    71682.00    70582.32   2980.84 o 
   1  11   2      884.39      798.34    236.04 o 
   2  11   2     3197.91     3252.16    350.97 o 
   3  11   2    20246.57    20025.87    972.24 o 
   4  11   2    31042.76    30413.49   1276.43 o 
   5  11   2      169.13      343.24    164.66 o 
   6  11   2      694.00      778.13    249.05 o 
   7  11   2     5551.80     5923.67    516.96 o 
   8  11   2     3373.06     3584.56    410.42 o 
   9  11   2    16384.67    18529.43   1293.83 o 
  10  11   2     2430.79     3710.40    789.43 o 
  -9  12   2      355.35      777.66    322.63 o 
  -8  12   2    24988.24    26150.54   1435.59 o 
  -7  12   2     2366.30     2618.63    412.50 o 
  -6  12   2     2527.11     2906.02    382.64 o 
  -5  12   2      793.39      946.57    251.99 o 
  -4  12   2    22657.83    24095.10    993.48 o 
  -3  12   2     4140.90     4236.91    416.12 o 
  -2  12   2      965.62      958.61    272.79 o 
  -1  12   2     2864.01     2271.43    359.56 o 
   0  12   2       76.43       48.14    196.37 o 
   1  12   2     2697.65     2722.55    384.78 o 
   2  12   2     1166.25     1279.77    254.23 o 
   3  12   2     4316.68     4626.02    433.89 o 
   4  12   2    21822.28    22233.75   1153.11 o 
   5  12   2      714.98      589.31    282.09 o 
   6  12   2     2305.21     2634.41    407.28 o 
   7  12   2     2330.90     1788.46    436.39 o 
   8  12   2    26220.11    26916.27   1469.77 o 
   9  12   2      436.80      376.28    353.18 o 
  -8  13   2      351.67      802.45    327.85 o 
  -7  13   2     9000.90     9682.75    828.21 o 
  -6  13   2      600.33     1035.93    294.62 o 
  -5  13   2    14864.71    14826.32    798.71 o 
  -4  13   2    13263.87    13747.04    822.75 o 
  -3  13   2      163.08      221.15    206.00 o 
  -2  13   2      906.63     1574.31    406.70 o 
  -1  13   2     1251.12     1007.75    327.44 o 
   0  13   2    17873.23    19071.42   1131.39 o 
   1  13   2     1244.32     1125.90    255.86 o 
   2  13   2      961.43     1400.91    274.57 o 
   3  13   2       36.54      155.03    188.04 o 
   4  13   2    13412.01    14136.44    964.27 o 
   5  13   2    14110.49    13904.42    991.23 o 
   6  13   2      173.26      307.73    307.19 o 
   7  13   2     9188.54     9990.36    858.36 o 
   8  13   2       30.38      146.55    327.48 o 
  -7  14   2     4003.96     5025.85    674.35 o 
  -6  14   2     9087.74     9280.70    806.64 o 
  -5  14   2    13786.06    14549.60   1047.90 o 
  -4  14   2      330.63      407.28    239.22 o 
  -3  14   2    13670.49    14198.78    857.58 o 
  -2  14   2     8693.80     8515.06    757.16 o 
  -1  14   2    18958.63    19763.72   1162.84 o 
   0  14   2      478.73      729.10    291.60 o 
   1  14   2    19385.79    17675.58   1000.06 o 
   2  14   2     9421.87     8875.00    659.62 o 
   3  14   2    13988.97    13890.22    989.12 o 
   4  14   2      184.07      690.92    285.37 o 
   5  14   2    13180.12    15220.08   1070.45 o 
   6  14   2     8606.36     8365.78    895.23 o 
   7  14   2     3458.30     2779.14    674.93 o 
  -5  15   2      725.24      762.57    484.49 o 
  -4  15   2    11612.60    11654.47    892.14 o 
  -3  15   2    10941.04    11363.41    865.47 o 
  -2  15   2      623.45      646.15    255.01 o 
  -1  15   2     7731.16     7656.72    729.28 o 
   0  15   2    20356.52    19409.53   1073.40 o 
   1  15   2     7667.78     7354.37    711.22 o 
   2  15   2      605.04      584.62    316.92 o 
   3  15   2    11479.32    11385.68   1050.31 o 
   4  15   2    11751.80    11793.45   1440.75 o 
   5  15   2      791.15       82.54    716.97 o 
   0   1   3    12524.09    13753.18    357.73 o 
   0   2   3     3121.04     3738.49    160.67 o 
   1   2   3     8302.45    10437.83    305.85 o 
  -2   3   3    22149.81    24174.52    867.81 o 
  -1   3   3    59880.36    62125.94   1992.04 o 
   0   3   3     7532.88     7547.40    259.57 o 
   1   3   3    61489.32    62580.61   1835.88 o 
   2   3   3    27059.95    32690.76    747.91 o 
  -3   4   3    42895.14    42777.25   1289.38 o 
  -2   4   3     9282.11     9259.44    345.65 o 
  -1   4   3    36004.82    37606.32   1088.49 o 
   0   4   3      847.58     1007.08     93.83 o 
   1   4   3    31617.12    33029.87    996.58 o 
   2   4   3     9802.70    10057.24    313.39 o 
   3   4   3    44056.26    42645.31   1041.58 o 
  -4   5   3     8236.00     8912.44    312.78 o 
  -3   5   3    53154.42    54646.18   1608.45 o 
  -2   5   3    30619.49    30404.23    952.83 o 
  -1   5   3    13760.95    14737.80    461.87 o 
   0   5   3    41758.12    39701.53   1224.16 o 
   1   5   3    10201.69     9844.73    424.97 o 
   2   5   3    33850.84    35272.26    914.57 o 
   3   5   3    50416.73    51796.26   1417.48 o 
   4   5   3     6467.64     7006.90    278.50 o 
  -5   6   3     2063.40     2358.69    166.78 o 
  -4   6   3    77961.65    77463.64   2211.40 o 
  -3   6   3      696.07     1238.41    118.34 o 
  -2   6   3     1654.31     1868.83    170.44 o 
  -1   6   3     5952.52     6533.40    288.78 o 
   0   6   3    67961.61    68919.99   2067.39 o 
   1   6   3     6574.67     7363.93    285.43 o 
   2   6   3     1589.67     1753.22    121.79 o 
   3   6   3      122.61       88.13     67.52 o 
   4   6   3    81329.03    81056.42   2101.40 o 
   5   6   3     1161.35      793.38    111.13 o 
  -6   7   3    13051.51    12119.98    475.37 o 
  -5   7   3    29781.06    29369.89    841.21 o 
  -4   7   3    11694.69    11476.31    392.77 o 
  -3   7   3    20411.28    19377.50    679.01 o 
  -2   7   3      800.05     1234.24    127.46 o 
  -1   7   3    47661.89    46125.50   1716.73 o 
   0   7   3    13204.53    12626.21    563.66 o 
   1   7   3    56742.70    56646.68   1586.70 o 
   2   7   3      720.45      459.95    104.64 o 
   3   7   3    24027.06    24007.74    708.24 o 
   4   7   3     9772.57     9715.44    415.22 o 
   5   7   3    27326.77    27343.40    893.68 o 
   6   7   3    13581.93    13929.39    488.80 o 
  -7   8   3    40478.87    37763.96   1611.65 o 
  -6   8   3    15673.99    15120.69    645.17 o 
  -5   8   3    31310.71    29314.42   1071.75 o 
  -4   8   3     2611.82     2352.45    211.79 o 
  -3   8   3     7767.76     8079.91    491.06 o 
  -2   8   3    16348.39    17370.24    814.69 o 
  -1   8   3     2622.47     2604.60    273.62 o 
   0   8   3    10467.46     8921.69    751.18 o 
   1   8   3     2811.02     2946.69    314.35 o 
   2   8   3    13638.06    13397.43    620.12 o 
   3   8   3     6830.00     6445.45    363.12 o 
   4   8   3     2167.63     1929.48    202.45 o 
   5   8   3    34980.49    35114.88   1097.82 o 
   6   8   3    17850.45    17879.14    629.92 o 
   7   8   3    45650.55    43450.24   1505.70 o 
  -8   9   3    15538.46    15070.71    899.41 o 
  -7   9   3    10422.62     9878.57    718.33 o 
  -6   9   3     4108.14     4225.47    347.72 o 
  -5   9   3     4442.21     4577.70    349.52 o 
  -4   9   3    18547.15    17674.33    752.90 o 
  -3   9   3    23073.06    22611.46   1102.24 o 
  -2   9   3     1165.77     1174.42    215.81 o 
  -1   9   3    44010.12    39519.96   1667.94 o 
   0   9   3     8485.35     8636.76    600.87 o 
   1   9   3    48898.97    48360.18   1913.83 o 
   2   9   3     1473.08     1698.47    231.40 o 
   3   9   3    28862.18    30323.19   1040.85 o 
   4   9   3    18671.72    17658.66    689.67 o 
   5   9   3     3184.01     2991.07    269.48 o 
   6   9   3     4166.29     4256.99    368.00 o 
   7   9   3     9881.74     9787.47    644.55 o 
   8   9   3    12201.16    12311.74    775.35 o 
  -9  10   3     1190.74     1311.99    323.74 o 
  -8  10   3    11362.78    10822.56    817.22 o 
  -7  10   3      104.04       10.07    213.36 o 
  -6  10   3     3707.22     3794.23    398.55 o 
  -5  10   3     7934.77     8385.28    513.03 o 
  -4  10   3    48352.42    46798.54   1612.61 o 
  -3  10   3     6604.57     6783.00    510.89 o 
  -2  10   3     1345.31     1489.83    253.00 o 
  -1  10   3      595.66      849.01    231.00 o 
   0  10   3    96342.75    93584.29   3832.42 o 
   1  10   3      816.59      870.14    197.96 o 
   2  10   3     1580.35     1788.23    245.38 o 
   3  10   3     6351.07     6732.81    484.66 o 
   4  10   3    41925.75    41931.76   1582.06 o 
   5  10   3     7131.78     7298.61    548.33 o 
   6  10   3     3686.93     3449.04    346.03 o 
   7  10   3      744.36      791.43    230.05 o 
   8  10   3    12283.34    12423.39    763.65 o 
   9  10   3     1962.37     2353.10    514.47 o 
 -10  11   3     7568.26     7244.89    718.22 o 
  -9  11   3     2573.10     2907.51    431.94 o 
  -8  11   3    15720.55    16240.56   1023.57 o 
  -7  11   3    10560.64    10937.67    835.48 o 
  -6  11   3     5632.70     5336.74    505.99 o 
  -5  11   3    16204.49    16054.64    814.46 o 
  -4  11   3    12469.65    12074.70    654.28 o 
  -3  11   3    21269.95    21988.04    954.95 o 
  -2  11   3     7506.62     7445.78    639.46 o 
  -1  11   3    51971.02    50954.44   2083.90 o 
   0  11   3     7171.91     6888.19    580.35 o 
   1  11   3    45023.05    42476.32   1798.29 o 
   2  11   3     9665.66     9823.79    605.10 o 
   3  11   3    16063.70    14530.93    856.32 o 
   4  11   3    11585.41    11318.14    911.77 o 
   5  11   3    19010.41    19509.97    937.54 o 
   6  11   3     6746.81     7851.40    563.87 o 
   7  11   3    10998.10    12305.45    774.51 o 
   8  11   3    14195.77    14477.18    897.09 o 
   9  11   3     2183.25     2119.49    386.69 o 
  10  11   3     7324.20     7626.55    715.91 o 
 -10  12   3      269.47      954.76    455.41 o 
  -9  12   3    18702.79    18406.22   1405.87 o 
  -8  12   3     1639.08     2206.19    406.95 o 
  -7  12   3    21128.12    22320.80   1205.33 o 
  -6  12   3     9219.88     8972.70    678.07 o 
  -5  12   3     8558.45     9800.56    686.23 o 
  -4  12   3     7797.46     7383.76    523.84 o 
  -3  12   3     5740.23     5604.31    488.59 o 
  -2  12   3     2281.65     2180.00    366.30 o 
  -1  12   3     1303.88     1464.61    303.06 o 
   0  12   3      703.63      619.82    251.86 o 
   1  12   3     1329.82     1380.52    265.65 o 
   2  12   3     3408.22     3502.71    439.23 o 
   3  12   3     6964.79     7631.27    646.04 o 
   4  12   3     8742.61     9395.22    729.64 o 
   5  12   3     7118.27     7953.42    707.13 o 
   6  12   3    10178.00    10343.23    778.45 o 
   7  12   3    18404.84    18107.74   1036.27 o 
   8  12   3     1166.62     1550.57    368.67 o 
   9  12   3    20654.58    21618.06   1499.59 o 
  10  12   3      203.31      456.38    470.70 o 
  -8  13   3    10546.13    11299.11    921.52 o 
  -7  13   3      677.56      536.95    314.11 o 
  -6  13   3     1885.66     2100.84    356.93 o 
  -5  13   3    13453.14    14986.71    910.86 o 
  -4  13   3     5450.75     5619.87    476.60 o 
  -3  13   3     8265.08     8890.62    632.77 o 
  -2  13   3     3553.18     3720.34    483.42 o 
  -1  13   3     7422.82     8039.77    658.48 o 
   0  13   3     5026.80     5013.84    538.69 o 
   1  13   3     5043.64     4598.82    461.20 o 
   2  13   3     4844.53     5383.31    555.23 o 
   3  13   3     6532.44     7244.90    686.54 o 
   4  13   3     7399.96     8559.28    709.20 o 
   5  13   3    14393.99    14145.49   1010.38 o 
   6  13   3     1753.22     2660.27    500.52 o 
   7  13   3     1012.01      788.57    326.65 o 
   8  13   3    11705.88    14826.45   1608.21 o 
  -7  14   3     4577.74     4658.97    688.38 o 
  -6  14   3     2492.91     2795.69    461.70 o 
  -5  14   3     2866.99     3173.40    480.05 o 
  -4  14   3    30695.23    29670.34   1635.96 o 
  -3  14   3     2226.87     2439.52    362.04 o 
  -2  14   3     1833.54     1927.30    395.14 o 
  -1  14   3    14389.76    14314.34    996.72 o 
   0  14   3    31464.30    29682.24   1338.64 o 
   1  14   3    14233.18    14443.91   1001.70 o 
   2  14   3     1877.51     2248.61    400.82 o 
   3  14   3     2438.53     3417.61    478.65 o 
   4  14   3    34209.86    35098.20   1680.36 o 
   5  14   3     3424.65     3835.99    526.39 o 
   6  14   3     2009.22     1966.32    588.70 o 
   7  14   3     4201.43     5270.04    876.57 o 
  -4  15   3     2552.41     1861.30    478.88 o 
  -3  15   3    13850.84    13575.85   1138.04 o 
  -2  15   3    19701.65    19719.49   1009.79 o 
  -1  15   3    10052.63     8784.66    967.78 o 
   0  15   3    10160.93     9303.24    813.71 o 
   1  15   3    10764.35    10780.84    871.31 o 
   2  15   3    15271.61    14021.21   1089.68 o 
   3  15   3    14177.35    12367.98   1599.36 o 
   4  15   3     3632.18     5032.41   1238.15 o 
   0   0   4   641373.69   677219.13  29437.13 o 
  -1   1   4   135874.20   149302.61   5506.42 o 
   0   1   4       28.05       91.00     32.31 o 
   1   1   4   129103.17   141503.44   4944.71 o 
  -2   2   4    28972.48    30588.11   1248.42 o 
  -1   2   4     8443.63     7812.95    311.09 o 
   0   2   4    21520.92    20898.50    541.73 o 
   1   2   4     9872.30    10343.03    273.80 o 
   2   2   4    23427.66    22889.27   1059.29 o 
  -2   3   4    19397.50    19240.28    701.16 o 
  -1   3   4    85108.98    90072.88   2754.24 o 
   0   3   4      725.94      691.40     71.11 o 
   1   3   4    78631.98    84694.25   2121.85 o 
   2   3   4    24372.45    25643.51    606.91 o 
   3   3   4     6065.26     5650.91    290.91 o 
  -4   4   4   210177.98   210220.83   9830.95 o 
  -2   4   4    16634.44    15558.27    535.65 o 
  -1   4   4    79129.62    81267.38   2506.60 o 
   0   4   4   137880.45   154760.59   4198.51 o 
   1   4   4    74694.23    76142.78   2155.77 o 
   2   4   4    17498.47    17136.04    491.92 o 
   3   4   4     8522.85     8968.35    291.37 o 
   4   4   4   226140.19   232431.48   7666.03 o 
  -5   5   4     6819.53     7989.40    417.75 o 
  -4   5   4    22276.91    20244.83    698.38 o 
  -3   5   4    80114.91    79933.76   2510.90 o 
  -2   5   4    35757.40    35570.43   1142.09 o 
  -1   5   4    77449.30    79527.63   2433.29 o 
   0   5   4     1011.55     1398.96    119.50 o 
   1   5   4    82996.13    83876.52   2269.21 o 
   2   5   4    31847.79    31476.45    962.57 o 
   3   5   4    87221.78    89059.81   2124.27 o 
   4   5   4    26476.63    26034.16    656.73 o 
   5   5   4     5312.81     5402.44    361.19 o 
  -6   6   4    37155.91    35947.77   1496.51 o 
  -5   6   4    11166.41    10604.52    446.15 o 
  -4   6   4     7109.09     6917.51    288.53 o 
  -3   6   4    29369.64    29895.49    859.18 o 
  -2   6   4    10505.90    10047.28    434.78 o 
  -1   6   4    21109.67    21213.74    681.37 o 
   0   6   4    26721.03    25855.08    844.76 o 
   1   6   4    15620.52    14294.79    513.95 o 
   2   6   4    12524.22    13701.68    432.28 o 
   3   6   4    24062.76    22780.88    686.51 o 
   4   6   4     6049.78     6145.86    266.59 o 
   5   6   4    14675.20    15151.49    436.56 o 
   6   6   4    33954.81    34214.71   1358.28 o 
  -7   7   4    20493.55    19507.79   1080.87 o 
  -6   7   4     8364.58     8033.34    452.24 o 
  -5   7   4     9685.65     9404.14    438.04 o 
  -4   7   4    10984.27    11111.13    474.10 o 
  -3   7   4     6175.42     6809.65    334.98 o 
  -2   7   4    36196.31    34975.25   1184.53 o 
  -1   7   4    29317.26    28523.76   1071.10 o 
   0   7   4    41734.96    41958.39   1441.54 o 
   1   7   4    31966.39    31329.64    971.50 o 
   2   7   4    33872.19    31762.41    990.05 o 
   3   7   4     6660.26     6181.57    327.85 o 
   4   7   4     8486.09     8984.51    381.63 o 
   5   7   4    11128.23    11760.61    427.85 o 
   6   7   4     9157.01     9139.60    459.67 o 
   7   7   4    17501.37    17198.78   1134.61 o 
  -8   8   4    11362.16    11669.42   1027.77 o 
  -7   8   4     7154.50     6796.50    568.49 o 
  -6   8   4     2588.95     2336.60    264.23 o 
  -5   8   4    19802.47    19012.05    701.61 o 
  -4   8   4    60190.66    56483.13   1803.95 o 
  -3   8   4    45112.21    45151.29   1717.74 o 
  -2   8   4     1159.60     1198.02    202.68 o 
  -1   8   4     7416.35     7938.19    482.52 o 
   0   8   4    43510.02    42906.37   1846.41 o 
   1   8   4     6756.89     6806.15    442.79 o 
   2   8   4      921.49      911.48    160.25 o 
   3   8   4    44369.70    43863.66   1540.07 o 
   4   8   4    60120.20    58450.17   1808.04 o 
   5   8   4    18981.99    17925.56    718.48 o 
   6   8   4     3513.81     4249.03    341.56 o 
   7   8   4     7855.55     8681.33    570.91 o 
   8   8   4     9132.21     9300.96    839.39 o 
  -9   9   4      338.32      355.38    359.65 o 
  -8   9   4     2090.09     1857.76    450.71 o 
  -7   9   4    43369.85    43029.05   1942.74 o 
  -6   9   4    11632.23    11595.10    675.80 o 
  -5   9   4    17541.42    16957.54    764.58 o 
  -4   9   4     5003.63     5519.94    377.41 o 
  -3   9   4    10207.83    10120.63    631.53 o 
  -2   9   4    28572.35    28100.27   1239.57 o 
  -1   9   4     7711.19     7976.92    526.30 o 
   0   9   4    20706.94    19273.71    982.31 o 
   1   9   4     8485.84     8352.29    514.26 o 
   2   9   4    31677.00    31577.92   1236.89 o 
   3   9   4    10538.32    11433.10    562.83 o 
   4   9   4     4018.68     3921.47    330.42 o 
   5   9   4    18636.78    19203.48    815.17 o 
   6   9   4    10818.87    10359.75    610.49 o 
   7   9   4    43009.03    42190.87   1731.96 o 
   8   9   4     2187.64     2296.01    321.98 o 
   9   9   4      253.28      138.90    305.58 o 
 -10  10   4    36370.29    35018.15   2490.58 o 
  -9  10   4     1661.03     2010.34    414.12 o 
  -8  10   4    13683.28    13007.50    904.78 o 
  -7  10   4     3421.20     3278.40    442.73 o 
  -6  10   4    12487.51    11648.47    767.39 o 
  -5  10   4     7351.43     7630.67    563.90 o 
  -4  10   4      892.74     1004.47    199.04 o 
  -3  10   4    11642.81    11460.08    722.42 o 
  -2  10   4     7711.19     6985.36    531.17 o 
  -1  10   4    14565.07    13338.80    846.40 o 
   0  10   4     7196.19     6943.25    550.20 o 
   1  10   4    17223.04    16405.10    777.69 o 
   2  10   4     7708.90     8857.88    558.11 o 
   3  10   4    14452.08    13965.96    714.07 o 
   4  10   4     1373.05     1643.61    260.28 o 
   5  10   4     6872.71     6896.32    536.80 o 
   6  10   4    15207.50    16563.82    771.39 o 
   7  10   4     4057.66     4039.26    474.05 o 
   8  10   4    13113.48    13658.56    832.01 o 
   9  10   4     1163.83     1072.97    288.89 o 
  10  10   4    36600.84    34927.86   2441.94 o 
 -11  11   4     6993.02     6317.62   1301.59 o 
 -10  11   4      717.98      945.25    321.00 o 
  -9  11   4     8340.72     7676.13    849.13 o 
  -8  11   4     4451.30     4592.88    536.25 o 
  -7  11   4    13585.21    12349.34    935.69 o 
  -6  11   4     3589.93     3886.28    427.53 o 
  -5  11   4    13922.47    14746.35    836.57 o 
  -4  11   4     8546.22     8671.11    546.22 o 
  -3  11   4    11492.48    11579.86    705.91 o 
  -2  11   4    11383.52    11567.20    727.32 o 
  -1  11   4     1489.07     1348.51    283.11 o 
   0  11   4     8641.86     8383.33    644.30 o 
   1  11   4     1831.48     1999.24    276.61 o 
   2  11   4    13070.29    12683.85    703.68 o 
   3  11   4     9940.64     9339.35    739.96 o 
   4  11   4     9325.29     9798.06    649.71 o 
   5  11   4    13219.56    13337.73    811.44 o 
   6  11   4     3789.15     4131.88    393.85 o 
   7  11   4    16143.32    16866.20    912.48 o 
   8  11   4     4823.01     4589.70    533.10 o 
   9  11   4     9921.86    10673.32    869.14 o 
  10  11   4      604.68      814.05    324.28 o 
  11  11   4     6999.38     7563.28   1337.75 o 
  -9  12   4      427.02     1249.39    387.87 o 
  -8  12   4    13567.70    14402.62   1034.98 o 
  -7  12   4     1342.01     1784.53    376.62 o 
  -6  12   4     5542.88     5814.75    526.70 o 
  -5  12   4     9821.15     9903.75    703.99 o 
  -4  12   4     2148.17     2674.96    359.33 o 
  -3  12   4    13491.96    13906.53    844.21 o 
  -2  12   4     1913.45     1969.23    342.58 o 
  -1  12   4    21613.34    21423.30   1151.97 o 
   0  12   4     1417.81     1480.39    256.20 o 
   1  12   4    21231.54    20827.40   1019.79 o 
   2  12   4     2184.56     1773.98    344.56 o 
   3  12   4    13248.63    14667.41    954.63 o 
   4  12   4     2274.38     2567.04    405.87 o 
   5  12   4     9803.12     9015.32    660.04 o 
   6  12   4     5214.67     5376.42    515.22 o 
   7  12   4     1456.06     1670.49    322.63 o 
   8  12   4    15232.75    15467.39   1071.45 o 
   9  12   4      572.46      654.01    316.27 o 
  10  12   4      219.06      186.92    590.76 o 
  -8  13   4     4505.73     4757.17    582.28 o 
  -7  13   4     2792.50     3278.22    470.96 o 
  -6  13   4     7390.79     7859.76    634.43 o 
  -5  13   4     2246.73     2510.83    379.83 o 
  -4  13   4     2580.75     2364.84    356.92 o 
  -3  13   4     4313.54     3914.78    418.69 o 
  -2  13   4    15878.21    15656.91   1010.86 o 
  -1  13   4     2070.87     2255.64    387.63 o 
   0  13   4     3866.80     3729.17    474.25 o 
   1  13   4     2252.11     2734.83    653.40 o 
   2  13   4    15448.58    13777.70    978.24 o 
   3  13   4     4157.60     3855.71    502.65 o 
   4  13   4     2770.47     3334.70    471.60 o 
   5  13   4     1990.70     2027.33    411.05 o 
   6  13   4     6402.33     6020.29    665.55 o 
   7  13   4     3160.51     3842.84    452.25 o 
   8  13   4     4187.98     4192.32    649.19 o 
  -6  14   4    11261.19    12025.96    949.42 o 
  -5  14   4     4942.08     5485.99    598.32 o 
  -4  14   4     1907.55     2163.51    414.54 o 
  -3  14   4     4949.48     5029.62    590.00 o 
  -2  14   4     5562.26     5943.10    629.53 o 
  -1  14   4     5899.19     6689.81    780.16 o 
   0  14   4     1003.04      570.20    291.41 o 
   1  14   4     6066.37     5668.71    613.76 o 
   2  14   4     5855.33     6125.57    637.40 o 
   3  14   4     5335.31     5664.12    611.87 o 
   4  14   4     1698.82     2035.61    411.60 o 
   5  14   4     4172.87     3659.68    542.43 o 
   6  14   4    10266.37    10865.27   1058.87 o 
  -4  15   4     7545.93     6263.73   1314.55 o 
  -3  15   4     5839.84     5434.78    700.77 o 
  -2  15   4     4234.21     4927.76    857.14 o 
  -1  15   4     2318.23     3128.17   1579.24 o 
   0  15   4     7322.35     8758.94    961.54 o 
   1  15   4     1961.23     1792.64    604.09 o 
   2  15   4     4347.53     6494.31   1483.73 o 
   3  15   4     6665.07     7948.70   1583.33 o 
   4  15   4     6988.12     7619.90   1573.10 o 
   0   1   5   280623.13   298415.09   7143.67 o 
  -1   2   5      543.09      886.97    157.63 o 
   0   2   5      382.65      215.57     57.66 o 
   1   2   5      336.61      492.37     66.66 o 
  -2   3   5     9060.40     9156.25    401.56 o 
  -1   3   5    10758.12    11329.91    363.79 o 
   0   3   5   199090.14   205364.44   5219.23 o 
   1   3   5    10971.52    11019.40    330.04 o 
   2   3   5    10656.46    11251.59    334.03 o 
  -3   4   5   104330.91   106240.50   3181.68 o 
  -2   4   5    64193.20    65092.93   2016.61 o 
  -1   4   5   156051.00   159345.09   5093.42 o 
   0   4   5     6477.20     5886.60    242.72 o 
   1   4   5   161678.47   163996.83   3944.81 o 
   2   4   5    60148.05    59860.61   1635.61 o 
   3   4   5   111765.25   110491.87   2677.22 o 
  -4   5   5   117731.91   115281.22   3173.62 o 
  -3   5   5    32866.25    32770.83   1126.88 o 
  -2   5   5     9809.85     8797.95    455.67 o 
  -1   5   5     9508.69     9850.55    379.44 o 
   0   5   5   151958.27   153398.98   4182.68 o 
   1   5   5     9371.72     9575.21    351.19 o 
   2   5   5    10844.44    11080.01    356.81 o 
   3   5   5    33240.85    33442.63    935.76 o 
   4   5   5   106050.03   102075.78   2659.51 o 
  -5   6   5     8103.07     8111.20    355.01 o 
  -4   6   5    16530.93    16371.71    608.72 o 
  -3   6   5    11459.27    11592.29    444.95 o 
  -2   6   5    10650.69    10605.28    432.92 o 
  -1   6   5     9745.61     9607.45    377.36 o 
   0   6   5    11994.39    11628.65    415.36 o 
   1   6   5     8642.04     8546.07    345.59 o 
   2   6   5    11474.50    11138.08    404.62 o 
   3   6   5     7961.65     7655.49    332.27 o 
   4   6   5    15037.80    14274.50    487.94 o 
   5   6   5     5998.24     5730.30    325.75 o 
  -6   7   5    39449.81    36376.48   1414.43 o 
  -5   7   5    15442.85    15210.09    651.85 o 
  -4   7   5    25109.32    25130.01    737.41 o 
  -3   7   5     6781.94     6831.78    391.07 o 
  -2   7   5     6880.05     8014.89    382.71 o 
  -1   7   5    11111.80    10411.41    488.79 o 
   0   7   5    30092.03    29550.60    980.06 o 
   1   7   5    11020.33    10945.32    429.67 o 
   2   7   5     5123.83     5070.91    271.80 o 
   3   7   5     7297.07     7357.49    328.46 o 
   4   7   5    20175.87    19306.70    719.96 o 
   5   7   5    16612.98    16963.77    641.12 o 
   6   7   5    45707.56    45446.68   1368.02 o 
  -7   8   5    10237.96    10035.88    619.58 o 
  -6   8   5    23685.34    22863.55    959.85 o 
  -5   8   5    39390.22    38675.81   1410.46 o 
  -4   8   5     3884.57     3587.30    267.90 o 
  -3   8   5    20457.91    19955.02    827.93 o 
  -2   8   5    78059.02    75593.16   3008.92 o 
  -1   8   5    33249.39    31744.17   1271.56 o 
   0   8   5    12459.98    11785.56    600.00 o 
   1   8   5    31060.53    30800.36   1244.20 o 
   2   8   5    88415.80    90164.24   3015.13 o 
   3   8   5    18509.37    17954.99    759.43 o 
   4   8   5     3741.68     3873.04    322.90 o 
   5   8   5    42061.53    39287.37   1419.74 o 
   6   8   5    21646.51    20230.56    886.83 o 
   7   8   5    11730.84    11531.97    686.88 o 
  -8   9   5    20526.74    21190.31   1075.14 o 
  -7   9   5     6840.83     6395.21    596.40 o 
  -6   9   5     9715.00     9506.87    654.16 o 
  -5   9   5     5288.32     5795.79    458.15 o 
  -4   9   5    36606.59    34789.79   1336.58 o 
  -3   9   5    23014.15    21940.81    967.24 o 
  -2   9   5     1410.83     1485.99    245.74 o 
  -1   9   5    18961.00    17775.92    849.67 o 
   0   9   5    39716.97    35211.34   1408.66 o 
   1   9   5    19266.31    18074.49    824.70 o 
   2   9   5      980.08     1004.16    195.31 o 
   3   9   5    21200.39    20393.38    949.23 o 
   4   9   5    40086.11    38958.00   1373.67 o 
   5   9   5     4093.21     4043.45    366.63 o 
   6   9   5    12841.51    13332.77    658.84 o 
   7   9   5     7657.08     8316.40    588.94 o 
   8   9   5    16430.97    16106.26    951.18 o 
  -9  10   5     6978.31     6820.32    732.74 o 
  -8  10   5      853.52     1229.57    320.47 o 
  -7  10   5    27105.36    28326.09   1378.48 o 
  -6  10   5     1900.85     2157.11    313.77 o 
  -5  10   5     4024.16     4611.71    437.36 o 
  -4  10   5     2986.18     3113.86    363.20 o 
  -3  10   5    14353.51    14637.74    794.82 o 
  -2  10   5    10505.27    10146.88    633.95 o 
  -1  10   5     3740.68     3597.54    398.27 o 
   0  10   5    14918.79    14434.04    751.74 o 
   1  10   5     3351.92     3029.61    328.19 o 
   2  10   5     9376.68     8770.58    675.77 o 
   3  10   5    13358.76    13465.17    873.00 o 
   4  10   5     3059.99     3255.63    363.71 o 
   5  10   5     3967.75     4103.87    376.76 o 
   6  10   5     2166.62     2266.16    292.31 o 
   7  10   5    25738.28    25318.52   1218.90 o 
   8  10   5      704.87      804.83    238.76 o 
   9  10   5     5449.18     4963.61    545.86 o 
 -10  11   5    23392.02    22393.70   1421.22 o 
  -9  11   5      382.63      799.53    356.80 o 
  -8  11   5     1434.49     1975.85    374.33 o 
  -7  11   5     4329.92     4501.94    528.14 o 
  -6  11   5    26188.64    27090.15   1180.52 o 
  -5  11   5     6186.97     6607.20    531.78 o 
  -4  11   5     1836.06     2205.51    326.64 o 
  -3  11   5     9661.42     9878.73    645.07 o 
  -2  11   5     4706.57     4228.06    421.84 o 
  -1  11   5     7683.48     7244.88    617.61 o 
   0  11   5      550.13      955.76    221.44 o 
   1  11   5     8640.74     8279.28    649.91 o 
   2  11   5     5352.32     5875.22    541.38 o 
   3  11   5     7514.75     7616.89    659.64 o 
   4  11   5     2027.62     2138.17    319.91 o 
   5  11   5     4956.50     4377.41    417.51 o 
   6  11   5    22851.22    22573.20   1056.16 o 
   7  11   5     5326.70     6098.67    535.72 o 
   8  11   5     1346.82     1309.51    299.57 o 
   9  11   5      438.67      463.25    263.20 o 
  10  11   5    25585.83    27830.47   2271.70 o 
  -9  12   5     6730.18     6728.49    795.27 o 
  -8  12   5      731.46     1456.42    361.06 o 
  -7  12   5      155.38      467.11    301.93 o 
  -6  12   5    12766.54    12325.08    833.37 o 
  -5  12   5     3969.32     4673.01    479.11 o 
  -4  12   5     3901.64     4795.13    479.11 o 
  -3  12   5     2439.76     2818.29    362.75 o 
  -2  12   5    42355.96    43065.44   1822.75 o 
  -1  12   5     5821.30     6163.05    568.61 o 
   0  12   5     4734.32     5705.75    578.98 o 
   1  12   5     4736.40     4221.48    498.91 o 
   2  12   5    34949.60    32895.62   1749.17 o 
   3  12   5     2289.19     2317.55    391.63 o 
   4  12   5     4191.39     4811.64    534.72 o 
   5  12   5     4700.97     4970.85    447.01 o 
   6  12   5    14804.39    15874.80    986.62 o 
   7  12   5      118.99      300.55    233.13 o 
   8  12   5      556.39      226.80    272.07 o 
   9  12   5     7650.30     7247.06    810.72 o 
  -8  13   5     5624.52     6789.55    822.06 o 
  -7  13   5     3615.94     4405.19    555.57 o 
  -6  13   5     3239.23     3503.47    433.44 o 
  -5  13   5    10675.12    10264.71    773.42 o 
  -4  13   5     2596.97     3002.99    394.49 o 
  -3  13   5     9394.61     9415.14    800.75 o 
  -2  13   5      365.68      431.31    258.51 o 
  -1  13   5    11831.67    12542.84    872.32 o 
   0  13   5      813.14     1209.04    314.15 o 
   1  13   5    10705.06     9848.76    823.62 o 
   2  13   5      509.72      455.17    261.79 o 
   3  13   5    11286.12    12246.54    890.55 o 
   4  13   5     2214.15     2355.94    433.11 o 
   5  13   5    13742.06    14143.97    974.23 o 
   6  13   5     2611.45     2519.69    447.45 o 
   7  13   5     2790.66     3163.94    433.64 o 
   8  13   5     6252.13     6008.27    952.63 o 
  -6  14   5      584.03      358.82    661.03 o 
  -5  14   5     1029.03     1011.46    309.37 o 
  -4  14   5     5011.90     5356.55    622.33 o 
  -3  14   5     7692.21     8829.85    933.04 o 
  -2  14   5     1795.28      994.42    709.77 o 
  -1  14   5     6594.80     6484.21    657.08 o 
   0  14   5      128.77      276.12    252.43 o 
   1  14   5     6940.09     6936.91    680.59 o 
   2  14   5     2203.18     1910.05    372.02 o 
   3  14   5     9960.67    10346.17    907.64 o 
   4  14   5     5466.89     6347.32    669.75 o 
   5  14   5     1655.25     1977.37    424.71 o 
   6  14   5      340.04      384.74    505.79 o 
   0   0   6   154320.72   171836.77   7552.71 o 
  -1   1   6   116347.95   120640.24   3909.10 o 
   0   1   6      725.16      879.01     67.38 o 
   1   1   6   103421.31   106525.33   3913.85 o 
  -2   2   6    69293.95    74838.81   2638.16 o 
  -1   2   6     3920.76     4326.11    199.05 o 
   0   2   6    44410.97    42282.72   1064.53 o 
   1   2   6     4740.89     5102.78    197.44 o 
   2   2   6    58131.51    60036.57   2631.45 o 
  -3   3   6    50407.25    52383.79   2330.21 o 
  -2   3   6    15548.66    14361.88    555.10 o 
  -1   3   6    45837.39    48794.84   1124.49 o 
   0   3   6    27050.77    26835.24    748.40 o 
   1   3   6    36433.75    35597.20   1050.77 o 
   2   3   6    19387.29    19742.23    549.57 o 
   3   3   6    47873.83    47972.68   2008.62 o 
  -4   4   6    83796.27    85586.48   3415.38 o 
  -3   4   6    25094.75    23642.75    924.75 o 
  -2   4   6     1538.91     1688.49    157.46 o 
  -1   4   6     4376.98     4589.72    238.22 o 
   0   4   6   264502.78   263534.41   6711.86 o 
   1   4   6     1997.03     1745.71    177.28 o 
   2   4   6     1719.90     1639.37    115.12 o 
   3   4   6    28704.14    28509.91    766.49 o 
   4   4   6    89809.13    90029.49   3093.06 o 
  -5   5   6    48655.52    47672.50   2760.54 o 
  -4   5   6     8487.97     7930.26    369.85 o 
  -3   5   6    45480.83    45630.32   1563.07 o 
  -2   5   6    22943.98    22729.08    781.45 o 
  -1   5   6    35359.57    34135.01   1106.21 o 
   0   5   6    43880.08    44932.02   1296.71 o 
   1   5   6    41044.21    41780.52   1009.89 o 
   2   5   6    17764.27    16356.29    547.22 o 
   3   5   6    48319.64    47104.61   1275.51 o 
   4   5   6    11266.81    11436.57    408.77 o 
   5   5   6    47321.95    45617.28   1727.27 o 
  -6   6   6    15000.92    15683.54    838.87 o 
  -5   6   6    13587.67    12824.39    596.97 o 
  -4   6   6     4386.96     4389.46    247.95 o 
  -3   6   6    27074.12    25888.80    947.08 o 
  -2   6   6    15408.07    15545.98    577.07 o 
  -1   6   6    36852.93    37778.76   1079.23 o 
   0   6   6      473.24      407.30     93.80 o 
   1   6   6    31198.57    29491.13    976.44 o 
   2   6   6    15759.48    15992.22    505.88 o 
   3   6   6    22072.65    20291.26    758.60 o 
   4   6   6     3748.58     3379.59    236.16 o 
   5   6   6    15849.62    15325.59    534.15 o 
   6   6   6    11999.35    10615.10    709.53 o 
  -7   7   6     7411.31     7682.70    619.83 o 
  -6   7   6     7581.60     7743.82    451.67 o 
  -5   7   6    53919.61    52104.53   1733.70 o 
  -4   7   6    28939.85    29254.05   1136.43 o 
  -3   7   6      115.98      433.45    123.35 o 
  -2   7   6    16095.41    16367.75    594.80 o 
  -1   7   6     9793.26    10399.03    480.51 o 
   0   7   6     8705.93     9041.18    365.49 o 
   1   7   6    10506.03     9944.00    414.29 o 
   2   7   6    12899.17    11714.69    448.31 o 
   3   7   6       90.62      194.60     98.25 o 
   4   7   6    27337.24    26414.19    877.39 o 
   5   7   6    51441.36    48316.65   1607.94 o 
   6   7   6     8042.14     8279.74    448.04 o 
   7   7   6     5477.76     4563.77    556.54 o 
  -8   8   6    57905.81    55703.47   3344.98 o 
  -7   8   6     4661.52     5191.45    431.15 o 
  -6   8   6     6295.39     5631.43    455.93 o 
  -5   8   6     7053.61     6903.75    424.00 o 
  -4   8   6    30711.37    30352.40   1104.32 o 
  -3   8   6     5114.63     5981.35    428.91 o 
  -2   8   6      862.37      960.27    200.05 o 
  -1   8   6    42266.65    40255.41   1635.82 o 
   0   8   6    52601.98    50300.79   1746.40 o 
   1   8   6    44218.36    43720.93   1631.23 o 
   2   8   6      706.11      643.94    181.47 o 
   3   8   6     3538.40     3639.42    288.09 o 
   4   8   6    29040.74    27530.46   1095.31 o 
   5   8   6     5514.26     4899.42    391.45 o 
   6   8   6     7175.33     7227.60    466.46 o 
   7   8   6     5041.88     4831.14    444.22 o 
   8   8   6    55665.08    52548.61   3367.77 o 
  -9   9   6    19909.58    22758.72   2327.58 o 
  -8   9   6     3293.35     2972.73    454.89 o 
  -7   9   6     5686.91     6377.61    569.28 o 
  -6   9   6     4564.00     4596.35    425.33 o 
  -5   9   6     1184.22     1250.87    254.45 o 
  -4   9   6    17063.21    16984.80    825.12 o 
  -3   9   6    34527.88    34388.43   1374.88 o 
  -2   9   6    16577.65    17167.73    865.42 o 
  -1   9   6    14169.48    13992.22    736.22 o 
   0   9   6     4921.12     4865.18    393.16 o 
   1   9   6    15506.70    15420.16    862.74 o 
   2   9   6    19419.30    19091.13    974.73 o 
   3   9   6    34553.66    31693.27   1233.91 o 
   4   9   6    15586.81    14342.25    729.90 o 
   5   9   6     1525.38     1556.96    237.30 o 
   6   9   6     4211.36     4684.51    396.42 o 
   7   9   6     5052.58     4882.07    461.11 o 
   8   9   6     2833.48     2322.81    363.79 o 
   9   9   6    18914.71    19369.91   1696.81 o 
 -10  10   6     5665.02     6469.89    933.93 o 
  -9  10   6     3395.76     3829.57    562.66 o 
  -8  10   6      111.94      369.33    246.76 o 
  -7  10   6     3191.46     3211.86    440.60 o 
  -6  10   6    22461.20    24057.80   1093.08 o 
  -5  10   6    11685.96    11907.28    726.04 o 
  -4  10   6     9145.72    10469.59    669.83 o 
  -3  10   6    10163.06    10756.50    688.47 o 
  -2  10   6     3359.64     4297.34    404.80 o 
  -1  10   6    17903.23    16870.99    811.67 o 
   0  10   6     2905.87     2910.06    367.22 o 
   1  10   6    22358.07    21798.01   1048.32 o 
   2  10   6     2565.61     2695.17    379.05 o 
   3  10   6    11351.80    12005.20    789.36 o 
   4  10   6     9464.98     9539.72    596.88 o 
   5  10   6    11659.79    11067.35    648.43 o 
   6  10   6    23573.70    22270.85   1002.94 o 
   7  10   6     3330.14     3800.63    410.64 o 
   8  10   6       49.85      -59.36    325.91 o 
   9  10   6     2785.48     2996.97    452.58 o 
  10  10   6     5924.38     5030.34    803.33 o 
 -10  11   6     1058.17     1617.18    431.74 o 
  -9  11   6    12513.52    12275.77   1092.16 o 
  -8  11   6      988.20     1027.53    327.34 o 
  -7  11   6     8692.21     8466.65    741.29 o 
  -6  11   6     2916.96     3641.55    403.64 o 
  -5  11   6     2184.29     2339.22    336.55 o 
  -4  11   6    13589.40    13234.44    815.88 o 
  -3  11   6     5375.77     5829.90    488.41 o 
  -2  11   6    10299.91    10488.34   1338.71 o 
  -1  11   6     1808.07     1681.37    310.53 o 
   0  11   6    34525.93    34717.98   1629.74 o 
   1  11   6     2100.52     2134.18    335.39 o 
   2  11   6    11710.41    11572.42    802.56 o 
   3  11   6     3749.49     3560.39    447.23 o 
   4  11   6    14829.39    14386.76    814.72 o 
   5  11   6     1824.42     1208.30    251.01 o 
   6  11   6     3206.12     2606.32    360.37 o 
   7  11   6    10219.93    11250.04    747.08 o 
   8  11   6     1426.98     1086.74    315.08 o 
   9  11   6    13959.32    14746.03   1014.19 o 
  10  11   6      940.27      857.89    397.90 o 
  -9  12   6     1992.93     1494.65    873.87 o 
  -8  12   6    10908.26    10582.81    883.70 o 
  -7  12   6     5443.16     6446.31    641.15 o 
  -6  12   6      671.83     1173.42    289.11 o 
  -5  12   6     2053.29     2263.78    357.44 o 
  -4  12   6    12752.70    13881.04    839.94 o 
  -3  12   6     8871.93     8189.91    620.78 o 
  -2  12   6      727.82      341.49    308.46 o 
  -1  12   6     6145.00     6129.35    587.26 o 
   0  12   6      759.21      777.27    280.66 o 
   1  12   6     6042.92     5138.81    610.18 o 
   2  12   6     1029.95      895.08    275.43 o 
   3  12   6     9025.51     8323.36    714.19 o 
   4  12   6    12562.95    12120.16    811.31 o 
   5  12   6     2085.06     2004.01    305.27 o 
   6  12   6      329.67      570.29    237.78 o 
   7  12   6     5380.27     4881.04    507.20 o 
   8  12   6    12549.78    12133.70    914.06 o 
   9  12   6     2081.33     2003.04    611.18 o 
  -7  13   6     8955.60    10178.38    868.21 o 
  -6  13   6     3500.32     3836.39    463.12 o 
  -5  13   6     6812.32     7026.33    603.65 o 
  -4  13   6     5296.26     5456.14    532.13 o 
  -3  13   6     1235.45     1231.93    409.87 o 
  -2  13   6     8630.56     8264.49    860.80 o 
  -1  13   6      908.95      917.56    312.98 o 
   0  13   6     4972.29     5495.70    574.05 o 
   1  13   6      722.12      562.47    288.92 o 
   2  13   6     8836.93     7835.81    903.70 o 
   3  13   6     1186.93     1040.41    325.63 o 
   4  13   6     5502.62     6331.83    661.12 o 
   5  13   6     5778.30     5651.98    623.59 o 
   6  13   6     2842.21     2622.73    446.40 o 
   7  13   6     9129.75    10046.16    848.97 o 
  -5  14   6     7348.58     8813.70   1620.17 o 
  -4  14   6     1129.95     1133.10    436.46 o 
  -3  14   6     6618.16     5564.43    755.43 o 
  -2  14   6     3760.91     4369.32    537.14 o 
  -1  14   6     8280.70     7959.32    881.50 o 
   0  14   6     1584.09     1928.19    391.53 o 
   1  14   6     9029.16     9163.30    792.32 o 
   2  14   6     4186.10     4852.18    855.91 o 
   3  14   6     6415.31     5953.97    864.71 o 
   4  14   6      860.69      671.78    327.18 o 
   5  14   6     6793.76     6920.40   1142.30 o 
   0   1   7    21004.96    20679.08    529.20 o 
  -1   2   7    37077.48    40772.77   1112.44 o 
   0   2   7    25716.97    25256.55    669.87 o 
   1   2   7    33939.97    37034.89   1049.33 o 
  -2   3   7    17817.35    17791.88    619.76 o 
  -1   3   7    11315.38    12178.73    388.81 o 
   0   3   7    12677.75    12340.72    364.13 o 
   1   3   7    10473.93    10913.60    344.38 o 
   2   3   7    21629.39    24511.22    659.21 o 
  -3   4   7     4140.12     4476.02    285.95 o 
  -2   4   7    12660.68    12017.04    452.95 o 
  -1   4   7     8779.45     9114.05    296.57 o 
   0   4   7     5195.22     5221.42    222.48 o 
   1   4   7     7900.66     8039.17    291.71 o 
   2   4   7    12920.32    12499.13    433.47 o 
   3   4   7     5226.33     5634.78    270.37 o 
  -4   5   7    31769.07    31529.07   1044.39 o 
  -3   5   7    33930.47    33966.21   1121.11 o 
  -2   5   7     8267.31     7863.84    378.93 o 
  -1   5   7    23545.55    24071.18    678.79 o 
   0   5   7      893.57     1060.31    123.31 o 
   1   5   7    20707.08    18908.16    589.09 o 
   2   5   7    10380.42    11011.50    384.99 o 
   3   5   7    30483.96    29969.18    964.26 o 
   4   5   7    30043.98    26998.22    897.78 o 
  -5   6   7    10902.56    11383.27    572.20 o 
  -4   6   7    38837.31    35350.82   1498.35 o 
  -3   6   7    16559.37    17770.62    638.19 o 
  -2   6   7       74.99      226.85     82.62 o 
  -1   6   7     6703.93     6404.84    314.58 o 
   0   6   7    93273.67    92184.15   2435.39 o 
   1   6   7     7895.82     8199.17    307.01 o 
   2   6   7       87.15       28.10     85.11 o 
   3   6   7    13960.49    13784.12    545.79 o 
   4   6   7    40859.39    40450.59   1104.10 o 
   5   6   7     9655.57     9209.44    433.70 o 
  -6   7   7      994.45      727.17    177.32 o 
  -5   7   7    32021.49    29508.83   1167.05 o 
  -4   7   7    28270.75    27134.13   1078.76 o 
  -3   7   7    19245.36    18691.73    800.11 o 
  -2   7   7     2360.25     3155.32    254.20 o 
  -1   7   7    44082.33    41849.88   1457.85 o 
   0   7   7      691.87      616.55    123.98 o 
   1   7   7    51483.08    51205.61   1474.25 o 
   2   7   7     1895.64     1769.62    176.54 o 
   3   7   7    22154.78    22427.66    712.53 o 
   4   7   7    25814.36    24754.48    838.21 o 
   5   7   7    29663.36    27334.76    988.48 o 
   6   7   7     1384.11     1586.22    210.27 o 
  -7   8   7    16892.48    16112.92    877.74 o 
  -6   8   7     5819.50     6055.24    470.75 o 
  -5   8   7    10346.77     9803.67    623.26 o 
  -4   8   7     3228.76     3692.85    346.26 o 
  -3   8   7    18782.74    16989.59    795.94 o 
  -2   8   7     5526.46     5625.55    422.70 o 
  -1   8   7     6204.18     6372.55    402.67 o 
   0   8   7      899.72     1153.67    208.72 o 
   1   8   7     6055.78     6091.89    504.84 o 
   2   8   7     4721.90     4800.83    324.24 o 
   3   8   7    17419.23    16304.80    653.52 o 
   4   8   7     2801.45     2845.88    261.55 o 
   5   8   7    13947.80    13483.38    631.85 o 
   6   8   7     6597.94     6933.20    463.46 o 
   7   8   7    21438.32    21598.52    953.09 o 
  -8   9   7    31051.98    30854.55   1893.57 o 
  -7   9   7     8278.94     7957.05    763.78 o 
  -6   9   7      222.12      231.16    189.04 o 
  -5   9   7     8727.61     8232.06    563.18 o 
  -4   9   7    10591.75    11350.83    659.86 o 
  -3   9   7    18703.88    17718.42    937.67 o 
  -2   9   7     1409.26     1990.20    271.34 o 
  -1   9   7    15073.52    13763.26    707.17 o 
   0   9   7     1171.07     1233.68    249.36 o 
   1   9   7    19509.61    20480.05    936.21 o 
   2   9   7     1571.82     1793.55    269.92 o 
   3   9   7    23308.59    23825.34    900.60 o 
   4   9   7     9574.11     8893.56    565.34 o 
   5   9   7     6898.96     5873.34    453.18 o 
   6   9   7      252.39      176.74    167.75 o 
   7   9   7     7565.66     7312.52    578.62 o 
   8   9   7    26643.04    25259.13   1396.83 o 
  -9  10   7     2960.23     3690.52    539.08 o 
  -8  10   7     9191.09     8664.95    755.34 o 
  -7  10   7     6422.05     7277.61    651.48 o 
  -6  10   7     1640.94     1641.84    297.86 o 
  -5  10   7     4576.66     4727.53    449.63 o 
  -4  10   7    62054.80    60527.40   2269.99 o 
  -3  10   7     1134.96     1820.57    279.64 o 
  -2  10   7     1379.29     1505.89    252.25 o 
  -1  10   7      718.33      710.93    205.50 o 
   0  10   7    73110.21    70463.19   2964.65 o 
   1  10   7      975.04      742.11    243.73 o 
   2  10   7     1273.47     1207.01    322.96 o 
   3  10   7      820.71      839.46    231.47 o 
   4  10   7    58207.04    55555.12   2044.42 o 
   5  10   7     4010.70     4756.03    409.16 o 
   6  10   7     1879.42     2273.99    301.94 o 
   7  10   7     6324.20     6600.88    628.13 o 
   8  10   7    10053.25    10611.95    807.19 o 
   9  10   7     3328.23     2892.09    435.81 o 
  -9  11   7     3033.94     3554.40    671.85 o 
  -8  11   7    16735.66    17549.39   1115.26 o 
  -7  11   7     2523.77     2866.42    449.71 o 
  -6  11   7     1596.30     2080.22    341.20 o 
  -5  11   7    13605.76    14849.71    884.37 o 
  -4  11   7     8021.22     9485.98    641.80 o 
  -3  11   7    31075.82    29482.62   1254.05 o 
  -2  11   7     7535.62     8151.79    609.29 o 
  -1  11   7    33062.41    32846.09   1439.51 o 
   0  11   7     3672.91     3768.75    443.53 o 
   1  11   7    25978.43    24030.57   1371.61 o 
   2  11   7     8424.78     8145.26    675.37 o 
   3  11   7    26634.51    24977.60   1374.12 o 
   4  11   7     6844.05     6367.83    553.40 o 
   5  11   7    15681.63    16232.84    834.38 o 
   6  11   7     1548.23     1780.06    310.02 o 
   7  11   7     3343.93     3412.95    413.80 o 
   8  11   7    15334.25    15587.55   1073.82 o 
   9  11   7     2574.48     2183.26    447.92 o 
  -8  12   7     2338.37     2239.80    439.25 o 
  -7  12   7    17847.16    19841.35   1174.91 o 
  -6  12   7     1366.97     1718.80    342.33 o 
  -5  12   7     8308.47     8733.37    652.28 o 
  -4  12   7     3463.46     3685.73    530.23 o 
  -3  12   7     9459.54     9024.40    779.67 o 
  -2  12   7     3651.01     3917.28    487.88 o 
  -1  12   7      190.93      235.67    235.12 o 
   0  12   7     5156.39     4920.50    532.76 o 
   1  12   7      116.32       53.25    222.93 o 
   2  12   7     3445.34     3591.52    471.29 o 
   3  12   7    10819.07    10866.59    821.71 o 
   4  12   7     4531.38     4612.33    538.79 o 
   5  12   7     6499.34     6895.77    600.18 o 
   6  12   7     1782.79     2400.04    370.11 o 
   7  12   7    15063.97    15008.38    973.38 o 
   8  12   7     1947.71     2481.25    432.76 o 
  -7  13   7      140.39      440.06    488.86 o 
  -6  13   7      753.79      792.84    300.49 o 
  -5  13   7     3908.12     3608.30    521.99 o 
  -4  13   7     4541.87     4149.12    535.05 o 
  -3  13   7     5775.13     6654.35    757.56 o 
  -2  13   7     5181.33     5330.29    593.00 o 
  -1  13   7    10248.08    10990.38    827.44 o 
   0  13   7     9307.38    10012.55    816.21 o 
   1  13   7     8346.41     7871.27    736.75 o 
   2  13   7     6218.23     6342.86    660.69 o 
   3  13   7     4566.78     4797.18    582.69 o 
   4  13   7     5995.95     5789.11    619.61 o 
   5  13   7     5067.11     6428.89    649.35 o 
   6  13   7      579.38      739.92    375.38 o 
   7  13   7      251.88      422.49    487.63 o 
  -5  14   7     4487.91     4780.00   1247.02 o 
  -4  14   7    16608.17    17344.30   2476.30 o 
  -3  14   7     7045.07     7231.63    706.41 o 
  -2  14   7      966.92      885.02    330.00 o 
  -1  14   7     3284.66     3285.02    492.21 o 
   0  14   7    30571.46    29197.81   1572.99 o 
   1  14   7     3067.54     3022.51    487.71 o 
   2  14   7     1045.07     1034.42    342.80 o 
   3  14   7     7245.41     7495.64    894.27 o 
   4  14   7    20682.60    21297.51   2587.49 o 
   5  14   7     4788.04     5072.65   1269.53 o 
   0   0   8    88411.73    88307.66   3971.16 o 
   0   1   8     4860.00     4984.87    184.69 o 
   1   1   8    15076.26    12271.38    519.88 o 
  -2   2   8    28347.23    29832.06   1141.37 o 
  -1   2   8     6884.71     6774.85    284.27 o 
   0   2   8     2972.79     2898.46    146.58 o 
   1   2   8     7968.36     8094.83    284.17 o 
   2   2   8    23703.80    23565.32   1126.07 o 
  -3   3   8     7167.84     6899.85    376.26 o 
  -2   3   8    17096.67    15688.61    542.63 o 
  -1   3   8    56929.46    56745.45   1542.84 o 
   0   3   8      883.60     1214.90     96.50 o 
   1   3   8    51801.57    52435.00   1460.14 o 
   2   3   8    19370.67    19145.29    571.46 o 
   3   3   8     5099.39     4177.53    355.04 o 
  -4   4   8    25902.24    23351.41   1550.69 o 
  -3   4   8    25964.97    24035.23    794.67 o 
  -2   4   8     4679.10     4442.67    226.79 o 
  -1   4   8    13182.87    13204.64    429.46 o 
   0   4   8    13787.23    14321.99    482.86 o 
   1   4   8    11641.08    11541.37    413.28 o 
   2   4   8     4498.62     4487.11    246.72 o 
   3   4   8    30051.41    29049.59    831.78 o 
   4   4   8    31509.79    31461.33   1411.62 o 
  -5   5   8     2502.41     2543.26    324.82 o 
  -4   5   8    31511.72    28821.51   1113.22 o 
  -3   5   8    13995.18    13113.85    541.17 o 
  -2   5   8    16931.50    16484.63    638.23 o 
  -1   5   8    21981.33    21524.11    765.70 o 
   0   5   8      421.36      898.33    114.33 o 
   1   5   8    23684.37    23410.45    688.18 o 
   2   5   8    12411.59    11342.97    462.70 o 
   3   5   8    16835.62    17148.76    545.16 o 
   4   5   8    34777.27    33826.44    991.57 o 
   5   5   8     2063.43     1809.06    262.73 o 
  -6   6   8    11343.39     9716.22   1340.47 o 
  -5   6   8    20571.79    18491.26    864.65 o 
  -4   6   8     5141.27     5319.41    333.27 o 
  -3   6   8    19407.79    18526.41    634.66 o 
  -2   6   8     2259.06     1734.77    256.70 o 
  -1   6   8    26361.32    26872.58    782.72 o 
   0   6   8     4160.24     3798.34    254.82 o 
   1   6   8    23712.01    22110.01    885.35 o 
   2   6   8     4064.64     5603.87    281.57 o 
   3   6   8    16719.93    15758.82    592.96 o 
   4   6   8     4345.99     4354.23    284.66 o 
   5   6   8    22351.46    21650.47    710.79 o 
   6   6   8    10602.03    10195.83    649.98 o 
  -7   7   8     7345.80     7095.46    646.54 o 
  -6   7   8    15599.53    15196.71    714.66 o 
  -5   7   8     6489.87     6663.95    462.15 o 
  -4   7   8     9920.79     9121.17    527.09 o 
  -3   7   8     3192.10     3162.86    276.25 o 
  -2   7   8    11825.26    12350.86    580.16 o 
  -1   7   8     3086.72     2818.73    252.92 o 
   0   7   8    69836.05    68259.20   2095.66 o 
   1   7   8     3830.16     4436.12    293.36 o 
   2   7   8     8767.71     8564.80    418.67 o 
   3   7   8     3448.16     3173.55    237.75 o 
   4   7   8     7754.89     7387.89    390.83 o 
   5   7   8     6344.79     6635.81    371.15 o 
   6   7   8    17394.85    17988.38    699.95 o 
   7   7   8     6608.66     6870.23    672.69 o 
  -8   8   8    16400.38    15426.21   1331.85 o 
  -7   8   8     4879.71     4834.37    427.25 o 
  -6   8   8     3377.06     3412.27    364.94 o 
  -5   8   8     6380.59     6400.04    528.60 o 
  -4   8   8    33172.36    32609.08   1330.45 o 
  -3   8   8    10363.77     9741.57    599.72 o 
  -2   8   8      422.62      678.29    166.81 o 
  -1   8   8     5532.42     5338.08    434.17 o 
   0   8   8     6284.05     6080.63    455.65 o 
   1   8   8     6451.88     6695.04    443.86 o 
   2   8   8      266.49      433.75    154.37 o 
   3   8   8     9730.75     9727.20    490.20 o 
   4   8   8    33578.78    31195.45   1100.52 o 
   5   8   8     5407.71     5317.10    411.39 o 
   6   8   8     4175.84     4112.76    350.70 o 
   7   8   8     5211.19     4853.70    450.91 o 
   8   8   8    14170.77    14044.73   1330.51 o 
  -9   9   8     3030.47     3713.76    934.58 o 
  -8   9   8     2803.24     2718.27    467.50 o 
  -7   9   8    21129.17    20842.10   1116.67 o 
  -6   9   8     4269.71     4816.91    448.61 o 
  -5   9   8    15144.17    15141.74    834.73 o 
  -4   9   8    10267.30    10645.08    663.42 o 
  -3   9   8     2115.11     1908.77    279.44 o 
  -2   9   8    10929.16    10707.63    679.55 o 
  -1   9   8     1279.63     1426.24    241.85 o 
   0   9   8    53394.85    55095.08   2364.71 o 
   1   9   8     1058.82     1059.98    260.04 o 
   2   9   8    13493.60    13528.17    806.56 o 
   3   9   8     3064.82     3139.15    344.22 o 
   4   9   8     9661.50    10575.61    603.70 o 
   5   9   8    15125.22    15243.99    762.96 o 
   6   9   8     3733.40     3980.04    377.64 o 
   7   9   8    19914.07    20191.96   1028.66 o 
   8   9   8     2861.87     2563.09    390.82 o 
   9   9   8     2816.67     2674.72    570.98 o 
 -10  10   8     7482.26     7166.25   1500.79 o 
  -9  10   8      768.51      811.33    357.75 o 
  -8  10   8     2611.05     2610.81    415.78 o 
  -7  10   8     7384.35     7714.17    860.91 o 
  -6  10   8     5573.71     5140.86    489.25 o 
  -5  10   8    11040.54    11083.10    717.57 o 
  -4  10   8      963.51     1211.12    262.78 o 
  -3  10   8    21750.86    21226.84   1175.34 o 
  -2  10   8     2380.90     2197.15    302.89 o 
  -1  10   8    28405.84    28227.94   1229.41 o 
   0  10   8     1139.92     1206.24    269.39 o 
   1  10   8    29803.24    27539.07   1355.21 o 
   2  10   8     1602.36     1602.70    318.87 o 
   3  10   8    23010.98    21755.54   1147.77 o 
   4  10   8     1324.37     1330.75    274.60 o 
   5  10   8    10825.88    11322.41    660.59 o 
   6  10   8     7619.43     8130.32    592.49 o 
   7  10   8     7583.06     7928.07    624.55 o 
   8  10   8     2486.13     2802.80    424.98 o 
   9  10   8      658.84      722.17    294.17 o 
  10  10   8     7947.74     7782.37   1027.20 o 
  -9  11   8     1808.22     1596.29    728.56 o 
  -8  11   8     9724.11    10159.21    841.40 o 
  -7  11   8    21003.93    19831.30   1260.93 o 
  -6  11   8     1610.86     1848.55    349.06 o 
  -5  11   8     5097.10     5512.62    502.97 o 
  -4  11   8    21664.53    21025.30   1210.77 o 
  -3  11   8     5176.04     4988.00    470.12 o 
  -2  11   8     3573.43     3610.08    431.14 o 
  -1  11   8     3731.14     3065.22    413.35 o 
   0  11   8    17387.99    17916.62   1067.55 o 
   1  11   8     3910.65     3577.14    446.27 o 
   2  11   8     4045.30     4157.37    481.04 o 
   3  11   8     4851.90     4963.75    535.21 o 
   4  11   8    21586.74    20823.06   1181.93 o 
   5  11   8     4541.50     4757.44    479.64 o 
   6  11   8     1997.64     3075.36    427.19 o 
   7  11   8    22820.26    23690.70   1162.54 o 
   8  11   8     9768.82     9848.78   1018.60 o 
   9  11   8     2818.48     1635.85    464.08 o 
  -8  12   8    21814.69    20902.53   2670.03 o 
  -7  12   8      709.07      807.68    335.80 o 
  -6  12   8     1161.41     1414.66    354.91 o 
  -5  12   8     3058.71     3116.12    470.49 o 
  -4  12   8     6188.64     6601.13    655.97 o 
  -3  12   8     5103.24     5339.35    513.31 o 
  -2  12   8     2610.43     2467.67    395.70 o 
  -1  12   8     6124.24     5924.28    605.75 o 
   0  12   8      102.03      597.44    264.80 o 
   1  12   8     6323.47     6947.00    645.20 o 
   2  12   8     2871.51     3476.71    470.54 o 
   3  12   8     5209.26     5140.84    574.83 o 
   4  12   8     5723.50     6401.39    645.11 o 
   5  12   8     3020.96     2876.17    451.47 o 
   6  12   8      747.15      426.54    294.12 o 
   7  12   8      690.62      657.52    327.68 o 
  -6  13   8     5327.64     4964.91    872.84 o 
  -5  13   8     2543.55     3278.39    490.22 o 
  -4  13   8     5545.15     5843.93    643.74 o 
  -3  13   8     1407.45     1583.46    323.37 o 
  -2  13   8     5769.30     5091.62    579.34 o 
  -1  13   8     3244.82     2671.78    437.73 o 
   0  13   8     9181.09     9435.33    795.44 o 
   1  13   8     3487.64     4142.68    510.41 o 
   2  13   8     5829.10     5759.22    612.85 o 
   3  13   8     1379.00     1974.77    397.07 o 
   4  13   8     5607.86     6101.60    652.21 o 
   5  13   8     2050.86     2050.00    441.14 o 
   6  13   8     4654.74     4123.75   1232.69 o 
  -2  14   8    10103.45    10778.59   1248.49 o 
  -1  14   8    14244.75    13737.11   1406.65 o 
   0  14   8        3.14      101.64    284.67 o 
   1  14   8    14168.40    13248.52   2082.68 o 
   2  14   8    10661.92    12072.45   1931.92 o 
   3  14   8     8726.47    11563.55   1915.55 o 
   4  14   8      692.32      627.60    768.81 o 
   0   1   9   127240.48   130759.88   3043.38 o 
  -1   2   9     5737.96     5613.79    261.67 o 
   0   2   9     1966.24     2091.10    132.22 o 
   1   2   9     6036.58     6345.37    259.87 o 
  -2   3   9     1558.03     1266.15    128.55 o 
  -1   3   9    11383.17    11349.66    415.76 o 
   0   3   9   102743.79   102389.35   2828.53 o 
   1   3   9    11851.91    12667.69    409.62 o 
   2   3   9     2457.48     2539.85    174.42 o 
  -3   4   9    36406.49    34268.11   1069.82 o 
  -2   4   9    28030.44    27212.51    816.33 o 
  -1   4   9    67822.27    68160.53   2136.92 o 
   0   4   9      717.45      691.74    119.46 o 
   1   4   9    72957.09    72702.16   1894.41 o 
   2   4   9    26124.55    25747.14    826.13 o 
   3   4   9    39729.88    38698.46   1102.84 o 
  -4   5   9    65479.95    62903.13   1888.81 o 
  -3   5   9    22192.96    21052.93    758.77 o 
  -2   5   9        5.75       53.16     86.25 o 
  -1   5   9    15136.80    14997.71    561.31 o 
   0   5   9    53255.46    53709.00   1798.08 o 
   1   5   9    15356.75    14968.34    537.20 o 
   2   5   9       48.57      119.39     91.52 o 
   3   5   9    23639.23    22847.40    731.09 o 
   4   5   9    63244.52    59400.43   1772.84 o 
  -5   6   9     9129.15     8748.68    470.88 o 
  -4   6   9    13060.58    12542.09    504.50 o 
  -3   6   9    15169.34    14291.32    561.09 o 
  -2   6   9     3375.49     3124.40    238.75 o 
  -1   6   9     1221.57     1383.00    161.29 o 
   0   6   9    31726.93    30498.72   1023.63 o 
   1   6   9     1042.09     1087.88    147.12 o 
   2   6   9     3753.94     3486.23    258.69 o 
   3   6   9    14669.58    14352.07    539.67 o 
   4   6   9    11373.07    11135.27    491.26 o 
   5   6   9     8225.77     8286.58    418.92 o 
  -6   7   9    17913.72    15878.68    888.31 o 
  -5   7   9    14005.79    12758.79    715.76 o 
  -4   7   9    21629.96    21269.84   1012.23 o 
  -3   7   9     1595.17     1790.13    216.00 o 
  -2   7   9     4177.23     4452.68    323.76 o 
  -1   7   9    27227.14    28311.45   1026.09 o 
   0   7   9    14571.94    15157.70    597.24 o 
   1   7   9    25979.32    25888.86    997.20 o 
   2   7   9     4165.27     4370.83    301.24 o 
   3   7   9     1775.85     1831.70    203.82 o 
   4   7   9    20103.09    19659.06    665.73 o 
   5   7   9    15636.12    15568.04    588.86 o 
   6   7   9    22572.73    22966.31    799.89 o 
  -7   8   9      838.34      747.54    215.93 o 
  -6   8   9    17296.88    17601.61    845.57 o 
  -5   8   9    11330.03    10752.21    779.83 o 
  -4   8   9     4954.19     5630.55    452.49 o 
  -3   8   9    15886.05    15155.81    800.26 o 
  -2   8   9    41288.08    39502.23   1723.14 o 
  -1   8   9    19632.21    20305.13    953.02 o 
   0   8   9     3854.70     4021.84    323.89 o 
   1   8   9    20496.38    21256.29    924.20 o 
   2   8   9    48516.23    49205.23   1604.27 o 
   3   8   9    16086.62    16744.76    729.94 o 
   4   8   9     4885.30     4885.29    392.52 o 
   5   8   9    13061.81    13775.78    608.55 o 
   6   8   9    16525.91    15779.40    787.66 o 
   7   8   9      898.97     1226.11    256.22 o 
  -8   9   9    22543.07    22827.83   1423.52 o 
  -7   9   9     6013.92     6117.90    587.96 o 
  -6   9   9     4974.68     4889.36    467.99 o 
  -5   9   9    13264.81    12877.64    762.29 o 
  -4   9   9    11611.30    11243.92    929.40 o 
  -3   9   9    27491.14    27417.44   1164.38 o 
  -2   9   9     1667.35     2170.69    286.65 o 
  -1   9   9     8022.27     8131.48    567.34 o 
   0   9   9    11450.32    10933.61    747.22 o 
   1   9   9     7346.82     7189.37    604.45 o 
   2   9   9     1166.68     1059.19    269.98 o 
   3   9   9    25206.13    24755.04   1145.38 o 
   4   9   9    14854.45    16264.16    823.30 o 
   5   9   9    12516.80    12653.46    763.29 o 
   6   9   9     6931.83     6954.35    490.09 o 
   7   9   9     6876.95     7919.11    603.25 o 
   8   9   9    21545.47    21764.15   1249.53 o 
  -9  10   9     8800.79     8561.69    864.84 o 
  -8  10   9     2197.33     2513.75    424.74 o 
  -7  10   9    27222.21    25626.73   1349.24 o 
  -6  10   9      395.33      537.71    230.15 o 
  -5  10   9     1041.03      814.73    260.49 o 
  -4  10   9    19741.06    20604.23   1024.61 o 
  -3  10   9     5936.02     5789.71    503.10 o 
  -2  10   9     8625.28     9185.22    629.43 o 
  -1  10   9     5171.16     5688.72    486.29 o 
   0  10   9     1216.78     1602.37    308.34 o 
   1  10   9     4900.53     4809.68    515.12 o 
   2  10   9     7581.45     7552.57    665.43 o 
   3  10   9     5373.54     6380.12    587.07 o 
   4  10   9    20598.92    20788.16   1040.64 o 
   5  10   9     1400.16     1825.56    306.57 o 
   6  10   9      595.09      704.12    283.83 o 
   7  10   9    25127.87    25273.56   1256.33 o 
   8  10   9     1763.15     1783.07    343.18 o 
   9  10   9     7445.19     7086.95    690.87 o 
  -9  11   9     1262.71     1485.78    795.42 o 
  -8  11   9    10109.33     9762.95    836.42 o 
  -7  11   9     1041.04      918.52    317.90 o 
  -6  11   9    14413.08    12947.93    936.75 o 
  -5  11   9     3570.71     4460.27    511.97 o 
  -4  11   9       40.55      245.61    201.17 o 
  -3  11   9    20046.39    21435.21   1073.73 o 
  -2  11   9    11081.06    11421.32    765.40 o 
  -1  11   9     6046.31     5954.05    597.31 o 
   0  11   9      335.11      438.37    233.90 o 
   1  11   9     8268.48     7844.08    666.67 o 
   2  11   9    11809.29    14165.58   1229.12 o 
   3  11   9    19239.75    20036.55   1195.82 o 
   4  11   9      268.20      500.98    270.92 o 
   5  11   9     2363.90     2324.69    435.89 o 
   6  11   9    12230.64    12320.73    930.00 o 
   7  11   9     1536.17     2071.24    371.68 o 
   8  11   9    10781.16    10894.61   1018.25 o 
   9  11   9     1414.37     1305.18    550.56 o 
  -7  12   9     4449.31     5353.03   1331.61 o 
  -6  12   9     4869.01     3851.75    542.77 o 
  -5  12   9     3624.29     3041.82    467.50 o 
  -4  12   9      490.66      689.57    256.90 o 
  -3  12   9     7043.85     6968.30    598.18 o 
  -2  12   9    34252.88    33809.52   1626.25 o 
  -1  12   9     2071.77     2240.08    401.59 o 
   0  12   9     5031.79     4880.30    544.56 o 
   1  12   9     1674.01     2002.91    388.54 o 
   2  12   9    29882.62    30567.76   1601.78 o 
   3  12   9     6580.08     7005.75    677.31 o 
   4  12   9      571.01      246.45    282.03 o 
   5  12   9     4340.65     5177.73    577.09 o 
   6  12   9     6505.12     7107.54    683.84 o 
   7  12   9     5205.73     6230.49   1025.71 o 
  -6  13   9     2101.29     3413.60   1034.86 o 
  -5  13   9     3516.95     3536.23    680.21 o 
  -4  13   9     2086.59     2187.95    371.56 o 
  -3  13   9     5318.18     4936.27    529.85 o 
  -2  13   9     3988.07     3344.26    488.92 o 
  -1  13   9    13896.85    14425.19   1014.85 o 
   0  13   9     2518.65     3149.46    463.77 o 
   1  13   9    13836.63    13584.00   1002.42 o 
   2  13   9     3852.75     4291.58    535.60 o 
   3  13   9     6939.98     7718.15    712.14 o 
   4  13   9     1742.43     2253.37    653.31 o 
   5  13   9     5285.57     6107.51   1283.85 o 
   0   0  10    93134.95    95683.03   4319.45 o 
  -1   1  10    90027.98    89277.40   3375.40 o 
   0   1  10      303.43      527.08     78.65 o 
   1   1  10    85268.89    82748.86   3017.81 o 
  -2   2  10    42347.62    40290.67   1562.67 o 
  -1   2  10     6485.79     6018.01    287.96 o 
   0   2  10    32840.27    31683.98    897.51 o 
   1   2  10     6854.96     6851.56    283.45 o 
   2   2  10    36953.49    34370.08   1647.67 o 
  -3   3  10    24548.23    23874.39   1065.82 o 
  -2   3  10    15904.53    14623.92    510.77 o 
  -1   3  10    55400.56    51748.26   1604.33 o 
   0   3  10      778.14      812.72    127.88 o 
   1   3  10    53448.32    51977.68   1609.20 o 
   2   3  10    16567.30    15481.02    524.60 o 
   3   3  10    24870.24    24103.86   1086.79 o 
  -4   4  10    99658.97    93321.70   3636.71 o 
  -3   4  10    33291.77    31029.64   1024.38 o 
  -2   4  10     4763.55     4559.52    286.22 o 
  -1   4  10      374.73      524.33    116.87 o 
   0   4  10   275199.47   262323.78   8973.83 o 
   1   4  10       71.18      105.62     93.94 o 
   2   4  10     5277.00     5440.41    314.79 o 
   3   4  10    33152.99    30979.85    963.20 o 
   4   4  10    95196.28    90478.11   3658.46 o 
  -5   5  10    33908.28    33284.53   1678.19 o 
  -4   5  10    15547.51    14713.41    587.59 o 
  -3   5  10    25473.56    24509.65    855.58 o 
  -2   5  10     7750.23     7402.70    368.33 o 
  -1   5  10    35846.75    35466.61   1236.02 o 
   0   5  10     1374.00     1476.35    172.36 o 
   1   5  10    34911.82    34781.88   1152.79 o 
   2   5  10     6946.21     6564.42    370.14 o 
   3   5  10    26076.65    25345.01    815.46 o 
   4   5  10    16720.09    16239.04    575.88 o 
   5   5  10    33059.77    31362.52   1451.99 o 
  -6   6  10    16022.85    14347.89    975.65 o 
  -5   6  10    13210.64    13142.84    616.44 o 
  -4   6  10     4583.65     4364.56    293.52 o 
  -3   6  10     3074.18     3469.53    250.59 o 
  -2   6  10     5514.42     5360.38    334.76 o 
  -1   6  10    10511.07    11366.20    466.43 o 
   0   6  10      551.92      670.85    137.49 o 
   1   6  10     9027.65     8222.24    446.05 o 
   2   6  10     6778.04     6833.55    369.04 o 
   3   6  10     1832.75     2040.30    215.34 o 
   4   6  10     4413.06     4348.16    294.09 o 
   5   6  10    13883.73    13370.74    556.07 o 
   6   6  10    15677.09    16845.17    893.16 o 
  -7   7  10      205.71      140.70    232.95 o 
  -6   7  10    11880.76    11733.02    774.51 o 
  -5   7  10    41267.12    39096.55   1539.18 o 
  -4   7  10     1261.18     1291.71    195.08 o 
  -3   7  10     1769.07     1943.23    227.24 o 
  -2   7  10    13636.25    14182.26    629.28 o 
  -1   7  10    14669.78    14639.09    650.57 o 
   0   7  10      105.61      367.23    140.37 o 
   1   7  10    14214.12    13411.13    622.79 o 
   2   7  10    12793.90    12510.23    569.51 o 
   3   7  10     1225.50     1276.49    190.12 o 
   4   7  10      815.98      792.88    169.85 o 
   5   7  10    40302.43    38529.60   1227.79 o 
   6   7  10    11564.72    12173.29    552.30 o 
   7   7  10      793.38     1228.37    347.64 o 
  -8   8  10    23861.07    23338.01   1695.76 o 
  -7   8  10     5111.21     4648.50    436.62 o 
  -6   8  10     9900.67     9621.79    725.35 o 
  -5   8  10     3581.16     3818.82    368.55 o 
  -4   8  10    22694.77    22221.60    982.85 o 
  -3   8  10     4934.31     5592.45    446.52 o 
  -2   8  10      115.22      418.02    201.37 o 
  -1   8  10    47016.44    45440.95   2034.62 o 
   0   8  10    35937.74    35869.31   1457.62 o 
   1   8  10    46752.57    46690.62   2012.42 o 
   2   8  10       52.07      106.28    155.71 o 
   3   8  10     4454.26     4481.28    367.68 o 
   4   8  10    21196.62    20463.21    883.58 o 
   5   8  10     3020.00     2914.89    308.87 o 
   6   8  10     9605.31     9773.27    649.06 o 
   7   8  10     5302.99     4927.21    456.69 o 
   8   8  10    22966.20    20682.64   1730.52 o 
  -9   9  10     2649.12     2863.09    910.02 o 
  -8   9  10      272.89     -211.91    265.04 o 
  -7   9  10     9815.11     9378.20    757.77 o 
  -6   9  10     5155.21     4692.38    500.23 o 
  -5   9  10      415.76      357.14    187.18 o 
  -4   9  10      554.53      839.14    258.88 o 
  -3   9  10    28940.48    28981.73   1250.52 o 
  -2   9  10    23924.21    22500.26   1066.38 o 
  -1   9  10    14139.38    14994.28    799.96 o 
   0   9  10      376.76      492.27    210.46 o 
   1   9  10    14390.04    12816.62    865.10 o 
   2   9  10    24741.50    24689.33   1215.49 o 
   3   9  10    28644.63    28121.31   1248.41 o 
   4   9  10      345.78      235.79    200.30 o 
   5   9  10      344.48      412.18    215.94 o 
   6   9  10     5287.82     5050.17    527.58 o 
   7   9  10     9879.04     9507.07    762.50 o 
   8   9  10      174.16       99.51    226.11 o 
   9   9  10     2224.87     2520.70    573.61 o 
  -9  10  10      452.83      758.58    650.11 o 
  -8  10  10      191.89      225.98    276.32 o 
  -7  10  10      487.61      393.92    313.97 o 
  -6  10  10    30341.93    31484.47   1562.12 o 
  -5  10  10      872.64      839.50    244.29 o 
  -4  10  10     8244.13     8883.50    635.36 o 
  -3  10  10     1038.52     1102.82    260.15 o 
  -2  10  10     1281.94     1392.88    273.79 o 
  -1  10  10     1819.67     1828.05    301.23 o 
   0  10  10     1544.33     1710.84    334.03 o 
   1  10  10     2716.97     2933.09    394.63 o 
   2  10  10     1864.96     2253.64    360.06 o 
   3  10  10     1369.30     1519.29    322.31 o 
   4  10  10     8075.09     8700.12    640.45 o 
   5  10  10      890.55      795.35    254.54 o 
   6  10  10    30393.07    29229.47   1517.50 o 
   7  10  10      546.87      801.72    288.15 o 
   8  10  10      429.59      800.32    353.56 o 
   9  10  10      370.94     1492.60    714.92 o 
  -8  11  10      120.69      347.91    723.11 o 
  -7  11  10    10508.08     8820.56    935.08 o 
  -6  11  10     3393.72     3538.86    486.34 o 
  -5  11  10     2147.75     1988.40    332.35 o 
  -4  11  10     1134.98     1197.58    288.42 o 
  -3  11  10      473.37      678.60    237.74 o 
  -2  11  10    10920.51    11146.42    761.69 o 
  -1  11  10     1868.53     2240.40    379.07 o 
   0  11  10     1258.11     1362.10    320.00 o 
   1  11  10     1641.53     2011.04    370.03 o 
   2  11  10    11258.15    12624.19    890.98 o 
   3  11  10      620.32      769.66    298.98 o 
   4  11  10     1261.49     1603.66    354.95 o 
   5  11  10     2302.39     2298.72    358.65 o 
   6  11  10     3491.22     4095.04    530.27 o 
   7  11  10    10779.14    11463.27    897.01 o 
   8  11  10      154.36     1173.34    786.55 o 
  -6  12  10       97.55       23.98    318.58 o 
  -5  12  10     3398.31     3284.01    429.55 o 
  -4  12  10     5971.11     6958.71    599.46 o 
  -3  12  10    11844.33    11924.00    807.88 o 
  -2  12  10     1805.90     2294.36    402.55 o 
  -1  12  10    10424.63    12240.17   1215.73 o 
   0  12  10       98.47       90.80    254.83 o 
   1  12  10    10089.87    10178.98    846.79 o 
   2  12  10     1782.34     2137.88    397.67 o 
   3  12  10    11936.11    12309.79   1075.57 o 
   4  12  10     5545.80     6449.63    651.52 o 
   5  12  10     3730.65     3613.27    509.75 o 
   6  12  10      225.27      627.62    521.77 o 
   7  12  10     7708.99    12601.82   2082.00 o 
  -5  13  10      906.93     1015.08    629.65 o 
  -4  13  10      292.69      191.44    413.92 o 
  -3  13  10      664.42      431.12    417.25 o 
  -2  13  10    11405.50    10941.49    897.15 o 
  -1  13  10      107.67      296.99    288.20 o 
   0  13  10       47.18      488.67    314.39 o 
   1  13  10      135.72       18.33    301.35 o 
   2  13  10    11693.96    11796.16   1081.61 o 
   3  13  10      811.77      966.22    446.79 o 
   4  13  10      374.45      895.70    696.50 o 
   5  13  10      619.07     1016.44    783.14 o 
   0   1  11    63621.11    64882.74   1975.23 o 
  -1   2  11    21104.76    20500.55    718.06 o 
   0   2  11     4937.19     4856.41    288.69 o 
   1   2  11    20522.67    20737.85    676.88 o 
  -2   3  11    11473.58    11157.88    467.83 o 
  -1   3  11     7173.57     7190.10    354.08 o 
   0   3  11    53325.42    52444.73   1633.88 o 
   1   3  11     6412.76     6229.54    328.56 o 
   2   3  11    12521.95    11441.02    484.83 o 
  -3   4  11    16790.90    16570.29    608.99 o 
  -2   4  11    10201.10    10098.60    462.09 o 
  -1   4  11    28842.57    28121.51    930.05 o 
   0   4  11     1743.72     1680.96    179.80 o 
   1   4  11    27973.19    26703.40    870.83 o 
   2   4  11    11123.16    11328.76    483.41 o 
   3   4  11    16054.47    15382.47    617.41 o 
  -4   5  11    58139.20    55803.96   1917.04 o 
  -3   5  11    12915.03    13272.01    529.09 o 
  -2   5  11     3153.62     2746.11    234.28 o 
  -1   5  11    10959.14    10616.04    478.13 o 
   0   5  11    46091.09    44269.01   1425.65 o 
   1   5  11    10033.32    10356.22    457.24 o 
   2   5  11     3865.46     4256.66    284.85 o 
   3   5  11    11294.79    11701.42    540.96 o 
   4   5  11    59814.37    55765.70   1914.31 o 
  -5   6  11    12467.65    12243.00    594.04 o 
  -4   6  11    16002.79    15988.55    702.21 o 
  -3   6  11    14992.31    15684.44    599.81 o 
  -2   6  11     1651.73     1651.02    189.03 o 
  -1   6  11     3527.54     3360.02    286.19 o 
   0   6  11    52560.18    53103.84   1691.24 o 
   1   6  11     3981.77     4406.64    300.37 o 
   2   6  11     1590.93     1616.28    198.44 o 
   3   6  11    14612.24    13406.06    608.34 o 
   4   6  11    16492.04    17001.46    672.44 o 
   5   6  11    11786.11    11121.60    559.46 o 
  -6   7  11     2537.92     3126.20    370.82 o 
  -5   7  11    13447.85    14184.40    717.11 o 
  -4   7  11    19706.05    19002.07    809.92 o 
  -3   7  11     2772.95     2408.73    269.98 o 
  -2   7  11    10661.57    11014.33    569.50 o 
  -1   7  11    21832.48    20990.78    885.41 o 
   0   7  11     7849.69     8289.20    492.87 o 
   1   7  11    23486.28    23214.16    884.23 o 
   2   7  11    10294.78    10256.63    514.96 o 
   3   7  11     4641.02     5396.62    345.98 o 
   4   7  11    21029.76    20389.04    779.46 o 
   5   7  11    11461.73    11121.12    587.40 o 
   6   7  11     1456.96     1324.84    221.54 o 
  -7   8  11     2794.83     2734.73    367.37 o 
  -6   8  11     7066.55     7210.13    640.85 o 
  -5   8  11     7959.16     8604.78    681.88 o 
  -4   8  11     3369.72     3408.82    395.61 o 
  -3   8  11    23157.05    23154.96   1140.67 o 
  -2   8  11    22601.28    22816.42    985.08 o 
  -1   8  11    15917.66    15587.07    728.25 o 
   0   8  11      606.79      804.69    185.97 o 
   1   8  11    15238.93    15036.69    787.43 o 
   2   8  11    19969.14    18507.52    931.99 o 
   3   8  11    21831.98    21701.12    926.52 o 
   4   8  11     3375.50     3333.13    332.48 o 
   5   8  11     8514.87     8864.67    619.16 o 
   6   8  11     8003.38     8164.17    591.26 o 
   7   8  11     3110.89     2842.77    403.79 o 
  -8   9  11    28333.60    29260.84   1743.84 o 
  -7   9  11     5235.13     5743.62    572.78 o 
  -6   9  11     2088.40     2440.77    390.80 o 
  -5   9  11     6533.22     7097.03    646.00 o 
  -4   9  11    12014.24    12206.14    724.96 o 
  -3   9  11    14138.46    14028.43    839.14 o 
  -2   9  11     1436.56     1159.31    254.69 o 
  -1   9  11     2631.42     2368.62    332.64 o 
   0   9  11    12254.56    13508.95    877.82 o 
   1   9  11     4431.58     5018.58    484.36 o 
   2   9  11     1627.79     1434.74    308.00 o 
   3   9  11    16573.65    17605.11    898.01 o 
   4   9  11    10599.50    10189.29    704.96 o 
   5   9  11     6557.30     6997.26    562.47 o 
   6   9  11     1157.63     1041.41    292.45 o 
   7   9  11     4627.28     4250.45    515.67 o 
   8   9  11    28771.71    28176.72   1681.63 o 
  -8  10  11     2386.79     1895.76    867.04 o 
  -7  10  11    14149.80    14561.36   1200.54 o 
  -6  10  11      378.08      627.17    286.77 o 
  -5  10  11      191.75      290.99    265.09 o 
  -4  10  11    31953.88    31926.11   1340.58 o 
  -3  10  11     1089.05     1087.82    264.31 o 
  -2  10  11     3269.76     2863.71    368.69 o 
  -1  10  11      578.38      635.15    233.64 o 
   0  10  11    13915.04    14209.19    934.83 o 
   1  10  11      785.95      979.24    284.74 o 
   2  10  11     3359.46     3704.22    460.00 o 
   3  10  11     1599.81     1607.39    340.41 o 
   4  10  11    29507.83    27478.89   1310.17 o 
   5  10  11       44.70       26.04    217.84 o 
   6  10  11      414.13      361.15    270.32 o 
   7  10  11    14705.19    14152.39   1001.31 o 
   8  10  11     2402.72     3713.76   1033.50 o 
  -7  11  11      296.39      -73.67    647.38 o 
  -6  11  11     5220.82     5709.48    644.93 o 
  -5  11  11     4694.65     4298.76    464.72 o 
  -4  11  11     1302.09     1424.33    295.41 o 
  -3  11  11    19758.33    20553.99   1095.04 o 
  -2  11  11     4949.52     5899.92    535.13 o 
  -1  11  11    13355.61    14452.31    945.84 o 
   0  11  11      119.56      368.08    266.19 o 
   1  11  11    10973.08    10785.57    869.55 o 
   2  11  11     4731.81     5427.74    594.37 o 
   3  11  11    18899.50    20009.15   1223.37 o 
   4  11  11      754.70      810.84    375.62 o 
   5  11  11     6518.58     7035.91    584.29 o 
   6  11  11     6580.45     6961.81    693.75 o 
   7  11  11      296.23      521.91    464.52 o 
  -6  12  11      507.70     1116.72    732.66 o 
  -5  12  11     5234.87     5651.66    703.04 o 
  -4  12  11      731.07      696.77    302.88 o 
  -3  12  11     5252.83     5581.23    558.67 o 
  -2  12  11    11809.58    10890.94    904.20 o 
  -1  12  11     1851.40     2147.04    474.98 o 
   0  12  11     5672.70     5972.33    624.87 o 
   1  12  11     2395.16     2433.75    635.12 o 
   2  12  11    13653.10    14311.00    988.56 o 
   3  12  11     5488.33     6751.79    683.68 o 
   4  12  11     1260.88     1612.65    394.19 o 
   5  12  11     4690.77     4850.71    710.62 o 
   6  12  11      279.66      -46.39    723.79 o 
  -3  13  11     3264.39     3474.32    920.25 o 
  -2  13  11     2736.38     3563.68    916.16 o 
  -1  13  11     8720.89     7988.27   1414.15 o 
   0  13  11     5897.90     7714.04   1423.70 o 
   0   0  12    16275.83    15914.46   1609.25 o 
  -1   1  12     2923.68     2698.16    358.52 o 
   0   1  12     3052.36     2876.01    272.16 o 
   1   1  12     5920.61     7376.09    525.72 o 
  -2   2  12    38764.36    37375.16   1934.60 o 
  -1   2  12     7831.23     8000.31    384.50 o 
   0   2  12      679.30      948.69    143.95 o 
   1   2  12     7392.60     7209.76    388.16 o 
   2   2  12    41622.50    41462.71   3096.96 o 
  -3   3  12      676.31      760.49    216.51 o 
  -2   3  12    14510.67    14220.49    607.52 o 
  -1   3  12    41374.84    40241.91   1302.48 o 
   0   3  12      450.57      438.99    122.63 o 
   1   3  12    42055.17    40360.63   1222.48 o 
   2   3  12    14277.75    13726.41    607.91 o 
   3   3  12     1535.21     1962.27    344.65 o 
  -4   4  12    11302.66    11224.58    757.92 o 
  -3   4  12    12417.55    12157.86    583.60 o 
  -2   4  12     1267.25     1502.03    175.64 o 
  -1   4  12      384.23      313.08    113.35 o 
   0   4  12     3962.46     3730.84    272.06 o 
   1   4  12      664.17      714.19    134.92 o 
   2   4  12     1295.51     1345.25    178.26 o 
   3   4  12    12302.96    12516.06    604.66 o 
   4   4  12     9084.82     8204.63    719.10 o 
  -5   5  12     1912.61     1742.59    318.68 o 
  -4   5  12    26670.80    24823.75    976.86 o 
  -3   5  12     5529.18     5956.72    380.88 o 
  -2   5  12     1620.34     1694.56    190.36 o 
  -1   5  12    12700.22    12122.66    535.53 o 
   0   5  12     1218.14     1324.21    190.68 o 
   1   5  12    12122.77    12195.12    547.80 o 
   2   5  12     1624.77     1681.92    205.49 o 
   3   5  12     4709.82     4408.59    324.94 o 
   4   5  12    26568.23    25540.29    988.81 o 
   5   5  12     1948.73     1584.83    333.47 o 
  -6   6  12    10002.01     9888.09    790.75 o 
  -5   6  12    20028.86    18547.51    790.40 o 
  -4   6  12     1928.25     2027.34    241.60 o 
  -3   6  12     8432.35     7857.26    474.96 o 
  -2   6  12     4634.00     4935.34    324.59 o 
  -1   6  12    17373.83    16965.66    682.15 o 
   0   6  12      220.07      183.71    126.52 o 
   1   6  12    18225.46    17811.83    740.65 o 
   2   6  12     4265.49     4144.63    314.65 o 
   3   6  12     8820.19     8557.04    463.86 o 
   4   6  12     2025.83     2216.18    241.11 o 
   5   6  12    19499.26    18282.50    805.98 o 
   6   6  12     9611.55     9222.03    805.13 o 
  -7   7  12     1038.46     1303.94    406.13 o 
  -6   7  12     7375.77     7451.51    547.94 o 
  -5   7  12     4136.33     3974.95    379.74 o 
  -4   7  12     6405.46     6144.78    477.15 o 
  -3   7  12      480.91      740.36    175.10 o 
  -2   7  12     2371.36     2679.06    278.58 o 
  -1   7  12     1319.91     1886.38    236.68 o 
   0   7  12    65789.60    63965.65   2204.01 o 
   1   7  12     1139.63     1103.54    228.72 o 
   2   7  12     2678.01     3034.18    272.82 o 
   3   7  12      642.48      820.47    175.24 o 
   4   7  12     6734.82     6698.72    423.42 o 
   5   7  12     3691.33     3075.23    287.39 o 
   6   7  12     7317.17     7906.88    525.32 o 
   7   7  12     1168.86     1351.45    361.04 o 
  -8   8  12    16723.22    18048.66   1606.52 o 
  -7   8  12     2444.16     2526.73    358.30 o 
  -6   8  12     2484.69     2933.85    421.88 o 
  -5   8  12      983.36      851.35    290.05 o 
  -4   8  12    27077.84    27533.72   1579.31 o 
  -3   8  12      135.66      263.02    177.23 o 
  -2   8  12      311.22      148.05    174.01 o 
  -1   8  12     1479.08     1765.82    243.48 o 
   0   8  12     1302.96     1534.21    232.43 o 
   1   8  12     1141.31     1033.17    236.59 o 
   2   8  12      350.19      191.43    177.32 o 
   3   8  12      181.97      222.58    159.84 o 
   4   8  12    27570.84    26514.28   1081.99 o 
   5   8  12     1112.79     1065.07    228.39 o 
   6   8  12     2457.14     3059.07    365.90 o 
   7   8  12     2492.91     2398.04    461.61 o 
  -8   9  12     1728.71     1750.96    456.48 o 
  -7   9  12    13769.56    13715.04   1116.08 o 
  -6   9  12      617.32      754.61    281.41 o 
  -5   9  12     9574.21     9714.75    791.02 o 
  -4   9  12     6245.45     6696.97    635.72 o 
  -3   9  12     2211.38     2688.69    343.99 o 
  -2   9  12     3629.13     3659.13    463.07 o 
  -1   9  12     1118.55     1032.94    249.52 o 
   0   9  12    36018.07    35438.36   1675.36 o 
   1   9  12      866.15      845.40    272.59 o 
   2   9  12     3849.07     4105.56    474.71 o 
   3   9  12     1909.74     1696.51    349.10 o 
   4   9  12     6053.76     6508.85    553.34 o 
   5   9  12     9172.52    10689.64    714.58 o 
   6   9  12      571.34      665.79    286.72 o 
   7   9  12    13702.67    13913.29   1138.54 o 
   8   9  12     1587.58     1161.15    462.04 o 
  -8  10  12     1079.68     1092.84    827.48 o 
  -7  10  12     5239.54     5428.01    702.67 o 
  -6  10  12     2542.55     3394.59    462.58 o 
  -5  10  12    10180.59    10005.94    822.68 o 
  -4  10  12     1119.08     1463.89    336.89 o 
  -3  10  12    19923.92    20176.51   1049.62 o 
  -2  10  12      134.56      352.65    222.87 o 
  -1  10  12    22929.15    23422.16   1154.85 o 
   0  10  12     1157.40     1030.14    299.31 o 
   1  10  12    22033.75    23482.48   1271.46 o 
   2  10  12      206.78      227.66    243.09 o 
   3  10  12    19200.79    19925.84   1175.25 o 
   4  10  12      896.30      461.22    352.60 o 
   5  10  12    10450.32    10148.23    728.13 o 
   6  10  12     2505.74     2877.14    470.08 o 
   7  10  12     5139.54     4647.18    674.71 o 
  -6  11  12      343.30      242.53    543.35 o 
  -5  11  12     3807.11     3931.38    545.81 o 
  -4  11  12    19901.55    21496.05   1124.06 o 
  -3  11  12     1592.68     2483.48    367.20 o 
  -2  11  12      575.04     1109.15    289.83 o 
  -1  11  12     1333.59     1468.14    337.95 o 
   0  11  12    21039.47    20060.09   1224.46 o 
   1  11  12     1292.53     1703.82    369.91 o 
   2  11  12      452.79      261.91    279.73 o 
   3  11  12     1787.16     2518.53    423.70 o 
   4  11  12    19601.54    19165.03   1230.65 o 
   5  11  12     3649.29     3329.49    440.66 o 
   6  11  12      300.85      537.48    462.28 o 
  -4  12  12     3835.58     3507.66    719.30 o 
  -3  12  12      503.17      970.83    431.73 o 
  -2  12  12     2506.23     3719.43    522.75 o 
  -1  12  12      301.33      458.31    306.69 o 
   0  12  12     1029.40     1062.84    350.50 o 
   1  12  12      310.16      430.26    292.17 o 
   2  12  12     2387.97     2815.81    481.47 o 
   3  12  12      561.23      129.98    361.20 o 
   4  12  12     3827.70     3845.46    762.18 o 
   0   1  13    16916.36    16393.73    749.92 o 
  -1   2  13     9063.36     8630.98    471.51 o 
   0   2  13     4848.83     4437.91    363.10 o 
   1   2  13     9278.74     9466.20    497.44 o 
  -2   3  13      410.97      515.16    146.00 o 
  -1   3  13     4475.59     4389.31    335.77 o 
   0   3  13    13808.50    14203.66    579.57 o 
   1   3  13     5144.47     5227.60    364.53 o 
   2   3  13      270.19      458.61    150.54 o 
  -3   4  13     1657.81     1491.56    208.51 o 
  -2   4  13     9752.69     9483.13    508.87 o 
  -1   4  13     6601.80     6590.86    391.19 o 
   0   4  13      717.14      659.26    142.65 o 
   1   4  13     8082.39     8820.53    434.74 o 
   2   4  13     9313.02     9119.19    514.55 o 
   3   4  13     2026.50     1575.56    225.03 o 
  -4   5  13    18989.69    17833.35    773.74 o 
  -3   5  13    12707.36    12597.23    646.95 o 
  -2   5  13     2106.07     2486.50    253.10 o 
  -1   5  13    12399.16    12399.06    573.68 o 
   0   5  13     5606.39     5326.51    353.05 o 
   1   5  13    13501.10    14076.86    596.29 o 
   2   5  13     1310.60     1091.71    185.69 o 
   3   5  13    14135.55    14881.03    669.92 o 
   4   5  13    19729.65    19156.41    806.91 o 
  -5   6  13     7393.54     7063.92    480.62 o 
  -4   6  13    14545.74    14609.10    685.98 o 
  -3   6  13     8037.06     7570.95    490.27 o 
  -2   6  13      584.83      615.34    166.69 o 
  -1   6  13      484.62      714.49    165.57 o 
   0   6  13    32513.79    32061.17   1115.47 o 
   1   6  13      138.14      219.46    147.13 o 
   2   6  13      726.40      629.47    165.87 o 
   3   6  13     8613.76     9413.68    536.19 o 
   4   6  13    13702.76    13154.05    689.76 o 
   5   6  13     7992.91     8736.24    534.05 o 
  -6   7  13     1421.64     1638.30    280.36 o 
  -5   7  13    13341.34    11853.49    740.65 o 
  -4   7  13     9696.85    10028.59    645.78 o 
  -3   7  13     4348.71     4692.90    398.16 o 
  -2   7  13     2532.18     2286.61    263.09 o 
  -1   7  13    23843.91    23576.84    925.23 o 
   0   7  13      390.07      673.54    188.73 o 
   1   7  13    21025.38    20219.58    984.88 o 
   2   7  13     2924.70     3337.42    339.44 o 
   3   7  13     3059.50     2835.90    287.29 o 
   4   7  13    10180.56    10028.23    586.05 o 
   5   7  13    14635.13    14711.50    728.24 o 
   6   7  13     2479.94     2925.19    324.89 o 
  -7   8  13     8942.81     8918.81    732.49 o 
  -6   8  13     8881.32     9079.15    852.03 o 
  -5   8  13     2815.42     3317.11    494.91 o 
  -4   8  13     1262.99      873.91    252.97 o 
  -3   8  13     8575.79     8918.31    716.82 o 
  -2   8  13    13103.47    14275.46    833.81 o 
  -1   8  13     3033.93     3033.99    321.70 o 
   0   8  13      253.49      392.59    173.86 o 
   1   8  13     2886.45     3237.07    351.05 o 
   2   8  13    15661.13    16111.87    827.81 o 
   3   8  13     9575.74     9539.33    585.77 o 
   4   8  13     1308.43     1370.08    240.81 o 
   5   8  13     1790.34     1818.00    296.93 o 
   6   8  13     8645.25     8730.18    724.30 o 
   7   8  13     6886.45     6359.47   1009.66 o 
  -8   9  13    11885.60    10779.73   1751.83 o 
  -7   9  13     4547.59     4734.64    760.29 o 
  -6   9  13      383.01      276.30    271.68 o 
  -5   9  13     6734.45     6092.33    637.22 o 
  -4   9  13     2500.61     2128.25    383.47 o 
  -3   9  13    19304.63    20103.30   1152.86 o 
  -2   9  13      356.40      373.72    239.07 o 
  -1   9  13     6145.31     7152.11    621.57 o 
   0   9  13      802.38      487.75    413.87 o 
   1   9  13     3933.88     3789.24    557.75 o 
   2   9  13      267.13      445.66    256.27 o 
   3   9  13    16670.17    17046.64   1093.02 o 
   4   9  13     2708.80     2491.73    359.50 o 
   5   9  13     7128.70     7598.58    604.40 o 
   6   9  13      691.05      870.77    374.47 o 
   7   9  13     5115.74     4820.29    668.68 o 
  -7  10  13    10871.28    10389.53   1774.34 o 
  -6  10  13      150.65      161.13    302.55 o 
  -5  10  13      265.34      107.44    265.60 o 
  -4  10  13    25096.39    23845.07   1431.24 o 
  -3  10  13      536.29      759.35    313.08 o 
  -2  10  13     3522.98     3819.35    432.47 o 
  -1  10  13     1671.51     1856.35    326.86 o 
   0  10  13    18819.04    18330.62   1136.10 o 
   1  10  13     1622.70     2141.18    395.04 o 
   2  10  13     3091.24     2901.51    442.96 o 
   3  10  13      686.07     1068.81    324.21 o 
   4  10  13    27450.48    29407.83   1447.63 o 
   5  10  13      635.96     1019.01    291.58 o 
   6  10  13      193.95      324.87    432.15 o 
   7  10  13    10391.92    11160.38   1901.22 o 
  -5  11  13     6343.74     7872.98   1462.58 o 
  -4  11  13     2593.98     2896.83    480.03 o 
  -3  11  13    14157.48    15791.94   1133.49 o 
  -2  11  13     6848.65     6653.92    591.70 o 
  -1  11  13     7526.86     7397.07    724.13 o 
   0  11  13     1361.43     1759.92    381.48 o 
   1  11  13    10167.78    10620.95    826.66 o 
   2  11  13     6118.23     6413.73    664.41 o 
   3  11  13    15792.42    17610.56   1313.92 o 
   4  11  13     2974.49     3418.15    496.21 o 
   5  11  13     4819.44     5334.45    725.97 o 
  -3  12  13     6331.73     8619.96   1460.54 o 
  -2  12  13    12415.56    13686.48   1908.04 o 
  -1  12  13      470.78     1221.09    690.36 o 
   0  12  13     3457.30     3363.12    927.08 o 
   1  12  13      550.50      227.63    413.98 o 
   0   0  14    65089.63    64438.26   5368.04 o 
  -1   1  14    32539.23    31914.62   2069.33 o 
   0   1  14        4.46       35.10    185.51 o 
   1   1  14    36099.77    32936.45   2237.96 o 
  -2   2  14     7849.05     6949.52    787.23 o 
  -1   2  14     4778.01     5280.78    499.01 o 
   0   2  14     8928.75     9451.14    644.95 o 
   1   2  14     4183.99     4094.07    333.74 o 
   2   2  14     8017.28     7870.39    669.38 o 
  -3   3  14    15902.30    15773.29   1018.22 o 
  -2   3  14    10517.77    10455.91    550.78 o 
  -1   3  14    27372.45    25590.55   1301.49 o 
   0   3  14     4550.61     4461.55    427.78 o 
   1   3  14    29341.97    30504.54   1192.20 o 
   2   3  14     9304.14     9911.06    556.11 o 
   3   3  14    17434.28    16734.30   1241.98 o 
  -4   4  14    36747.57    35680.23   1831.99 o 
  -3   4  14    16899.32    16101.13    706.91 o 
  -2   4  14     1153.54     1418.99    213.53 o 
  -1   4  14      537.94      445.47    156.14 o 
   0   4  14   109519.52   105502.91   4234.96 o 
   1   4  14     1091.87     1052.64    213.21 o 
   2   4  14     1430.82     1702.74    233.99 o 
   3   4  14    16445.70    15179.88    735.17 o 
   4   4  14    34603.05    33049.43   1818.51 o 
  -5   5  14    15641.09    15499.58   1060.63 o 
  -4   5  14    10728.16    10640.99    572.36 o 
  -3   5  14    12137.50    12591.42    628.95 o 
  -2   5  14     6153.49     5630.28    418.59 o 
  -1   5  14    13061.06    13430.99    652.92 o 
   0   5  14     5315.08     5226.00    358.26 o 
   1   5  14    12012.40    12546.16    703.84 o 
   2   5  14     7402.35     7888.43    482.48 o 
   3   5  14    10370.76    10980.49    620.19 o 
   4   5  14     9261.91     8768.91    557.89 o 
   5   5  14    16014.63    15457.94   1086.05 o 
  -6   6  14     7894.14     6783.98    715.27 o 
  -5   6  14     8445.35     9113.62    542.93 o 
  -4   6  14     2558.35     2510.64    278.58 o 
  -3   6  14     3197.10     2950.72    305.05 o 
  -2   6  14      310.80      391.79    157.18 o 
  -1   6  14     5922.11     5507.14    420.15 o 
   0   6  14       28.03       92.46    143.50 o 
   1   6  14     7176.28     7702.34    471.69 o 
   2   6  14      526.41      826.35    205.71 o 
   3   6  14     4778.83     5277.15    393.50 o 
   4   6  14     2828.56     3341.17    325.87 o 
   5   6  14     7265.19     7335.78    519.29 o 
   6   6  14    10331.54    12602.58    919.27 o 
  -7   7  14     4563.70     4842.54    951.29 o 
  -6   7  14     6415.48     6853.01    608.29 o 
  -5   7  14    23137.08    21665.13   1051.50 o 
  -4   7  14     3130.39     3237.26    357.28 o 
  -3   7  14     3451.89     3743.84    445.54 o 
  -2   7  14     7859.94     7552.39    668.67 o 
  -1   7  14     4059.59     3762.99    345.05 o 
   0   7  14       89.84      265.03    164.03 o 
   1   7  14     4189.12     4846.85    424.34 o 
   2   7  14     9288.25     9310.34    593.06 o 
   3   7  14     2707.99     3245.74    367.72 o 
   4   7  14     4183.71     4451.97    589.29 o 
   5   7  14    22671.33    23394.87    983.19 o 
   6   7  14     6268.06     6730.01    498.13 o 
   7   7  14     6170.49     6771.13   1008.44 o 
  -8   8  14    14035.37    14078.73   2056.08 o 
  -7   8  14     3137.19     3172.67    467.83 o 
  -6   8  14     5145.31     4563.20    610.27 o 
  -5   8  14     3418.97     3668.72    460.17 o 
  -4   8  14     8080.55     7963.23    696.55 o 
  -3   8  14     4528.64     4550.53    502.51 o 
  -2   8  14     1625.62     2118.23    356.14 o 
  -1   8  14    27045.49    26585.77   1082.04 o 
   0   8  14    15909.69    15900.57    849.37 o 
   1   8  14    27420.99    25936.18   1175.44 o 
   2   8  14     1726.01     1787.91    286.64 o 
   3   8  14     4978.88     5137.45    513.77 o 
   4   8  14     9356.78     9846.93    664.65 o 
   5   8  14     3787.58     4261.41    431.75 o 
   6   8  14     4341.04     4511.28    460.92 o 
   7   8  14     2890.04     3173.45    582.01 o 
  -7   9  14     3607.43     4152.40   1191.76 o 
  -6   9  14     4919.78     4386.98    555.14 o 
  -5   9  14      465.29      592.93    301.99 o 
  -4   9  14     3106.15     2842.75    452.75 o 
  -3   9  14    11051.54    11797.05   1051.18 o 
  -2   9  14    17089.90    17119.03   1258.42 o 
  -1   9  14     4549.44     5640.26    565.09 o 
   0   9  14      775.44      884.21    289.87 o 
   1   9  14     4145.61     3756.94    487.75 o 
   2   9  14    15242.74    14401.85   1148.04 o 
   3   9  14    11147.22    13494.63   1385.68 o 
   4   9  14     3463.25     3587.68    479.72 o 
   5   9  14      229.88      466.11    303.48 o 
   6   9  14     4986.60     5376.49    688.39 o 
   7   9  14     3987.49     3616.89   1032.13 o 
  -6  10  14    17224.81    19059.97   2412.85 o 
  -5  10  14      923.10     1015.76    708.10 o 
  -4  10  14     3618.12     3989.87    544.29 o 
  -3  10  14     3342.76     3417.45    488.83 o 
  -2  10  14     2270.09     2027.68    412.32 o 
  -1  10  14     2632.98     3601.97    483.44 o 
   0  10  14      529.59      871.71    317.15 o 
   1  10  14     1936.02     1878.72    404.44 o 
   2  10  14     2714.80     3244.61    468.45 o 
   3  10  14     2813.85     2335.91    426.36 o 
   4  10  14     3064.28     3055.13    606.26 o 
   5  10  14     1125.13     1052.34    537.82 o 
   6  10  14    16018.45    14861.87   2253.22 o 
  -2  11  14     7834.22     8963.59   1148.64 o 
  -1  11  14     1136.53     1840.57    514.74 o 
   0  11  14     3126.43     3480.80    684.98 o 
   1  11  14     1143.44     1323.20    415.78 o 
   2  11  14     7193.17     8312.39    875.07 o 
   3  11  14     4233.51     4847.74    845.55 o 
   4  11  14     1597.49     2279.16    629.77 o 
   0   1  15    49664.82    49373.19   2132.29 o 
  -1   2  15    12164.88    11475.47    748.45 o 
   0   2  15       59.05      333.91    188.46 o 
   1   2  15    12052.39    11866.81    762.84 o 
  -2   3  15     4024.69     3888.47    415.97 o 
  -1   3  15     2985.16     3281.87    372.18 o 
   0   3  15    30247.65    29052.10   1373.54 o 
   1   3  15     2747.03     2612.12    351.55 o 
   2   3  15     3859.05     3943.60    350.84 o 
  -3   4  15    23924.48    24895.57    954.07 o 
  -2   4  15     9218.90     8433.94    654.77 o 
  -1   4  15    38424.04    39061.45   1614.90 o 
   0   4  15      989.04     1074.20    259.61 o 
   1   4  15    34080.98    31245.41   1390.16 o 
   2   4  15    10363.00    10690.91    582.39 o 
   3   4  15    20878.04    20857.48    926.34 o 
  -4   5  15    30268.76    30216.23   1212.91 o 
  -3   5  15     6512.91     6709.57    461.08 o 
  -2   5  15     1388.02      972.68    208.91 o 
  -1   5  15     4431.38     5137.07    483.25 o 
   0   5  15    34770.60    33415.19   1552.10 o 
   1   5  15     4480.32     4926.85    428.53 o 
   2   5  15     1362.82     1621.07    260.46 o 
   3   5  15     6081.14     6303.80    456.52 o 
   4   5  15    32945.23    33040.60   1237.54 o 
  -5   6  15     5731.50     5608.62    447.99 o 
  -4   6  15     3464.13     3374.17    331.37 o 
  -3   6  15    13944.26    13421.83    717.55 o 
  -2   6  15     1969.99     2561.24    286.50 o 
  -1   6  15      444.42      455.34    177.97 o 
   0   6  15     9151.37    10445.48    737.81 o 
   1   6  15      866.83      712.09    214.87 o 
   2   6  15     1845.78     1769.15    282.28 o 
   3   6  15    14848.09    15462.29    752.21 o 
   4   6  15     3988.88     4400.00    388.73 o 
   5   6  15     6430.32     6875.39    492.93 o 
  -6   7  15     7623.22     7329.56    748.81 o 
  -5   7  15     6119.78     6066.87    515.16 o 
  -4   7  15     8828.64     9688.74    753.00 o 
  -3   7  15     1260.62     1354.33    261.88 o 
  -2   7  15     6849.95     7105.18    555.85 o 
  -1   7  15     8340.51     8209.07    603.77 o 
   0   7  15     8553.12     9443.13    589.58 o 
   1   7  15     8953.34     8750.66    672.82 o 
   2   7  15     7419.89     7655.12    631.25 o 
   3   7  15      944.12     1076.65    272.36 o 
   4   7  15    10062.21    10172.92    686.63 o 
   5   7  15     5846.65     5778.10    515.83 o 
   6   7  15     6136.59     6155.66    542.58 o 
  -7   8  15     1546.79     1386.18    657.62 o 
  -6   8  15     5957.38     5932.14    733.71 o 
  -5   8  15     7943.56     7853.91    682.40 o 
  -4   8  15     1873.97     2335.83    383.55 o 
  -3   8  15     7430.01     7559.25    677.67 o 
  -2   8  15    24205.24    22905.28   1201.23 o 
  -1   8  15    11797.69    11034.26    843.70 o 
   0   8  15     2589.56     2998.15    363.92 o 
   1   8  15    11807.43    12849.56    763.02 o 
   2   8  15    19817.01    19215.32   1139.11 o 
   3   8  15     7843.01     7548.88    650.94 o 
   4   8  15     1888.40     1638.17    306.08 o 
   5   8  15     6852.41     6813.28    571.96 o 
   6   8  15     6437.30     7284.72    591.68 o 
   7   8  15      930.28     1120.13    632.38 o 
  -6   9  15     3847.57     3531.62   1004.84 o 
  -5   9  15     3168.43     3336.16    512.22 o 
  -4   9  15     9629.99    11649.50   1025.30 o 
  -3   9  15     6830.00     6774.07    785.22 o 
  -2   9  15     1340.55     1463.91    347.93 o 
  -1   9  15     4595.23     4333.92    517.91 o 
   0   9  15     9888.01     9797.37    781.19 o 
   1   9  15     4225.39     4037.38    492.29 o 
   2   9  15     1543.74     2065.35    459.17 o 
   3   9  15     8000.91     8627.76    849.31 o 
   4   9  15     8258.15    10033.72    971.00 o 
   5   9  15     3644.38     5287.33    783.90 o 
   6   9  15     2720.29     3519.34   1111.95 o 
  -3  10  15     5517.13     5433.42   1041.34 o 
  -2  10  15     3145.31     3814.91    746.48 o 
  -1  10  15       84.09       81.57    343.29 o 
   0  10  15      354.74      769.60    324.59 o 
   1  10  15      225.28      215.23    296.10 o 
   2  10  15     3623.56     4216.76    615.94 o 
   3  10  15     6263.23     7286.25    996.27 o 
   4  10  15     5856.68     8836.90   1599.02 o 
   0   0  16    84118.11    92273.05   7558.50 o 
  -1   1  16     9819.70     7891.13    955.33 o 
   0   1  16     1310.20     1541.46    296.84 o 
   1   1  16    14194.10    14449.37   1137.70 o 
  -2   2  16    24199.53    22736.56   1741.87 o 
  -1   2  16     3407.50     3499.65    405.40 o 
   0   2  16     1684.42     2143.05    387.65 o 
   1   2  16     2687.89     2990.65    384.72 o 
   2   2  16    27411.13    29229.53   2238.56 o 
  -3   3  16     1840.13     1678.40    805.31 o 
  -2   3  16     5097.63     5318.96    495.21 o 
  -1   3  16    26071.61    26758.61   1336.62 o 
   0   3  16      456.31      415.85    206.84 o 
   1   3  16    28770.86    28983.34   1363.94 o 
   2   3  16     4316.94     4521.73    427.88 o 
   3   3  16     2775.04     3148.82    454.11 o 
  -4   4  16    34944.13    33724.36   2245.50 o 
  -3   4  16     5190.05     6076.87    523.24 o 
  -2   4  16     1862.33     1705.86    310.87 o 
  -1   4  16     5579.99     4696.13    477.19 o 
   0   4  16    23811.50    22664.60   1168.91 o 
   1   4  16     6144.42     5833.93    532.00 o 
   2   4  16     1763.89     2125.78    359.56 o 
   3   4  16     4123.40     4137.96    384.05 o 
   4   4  16    33231.82    33634.62   1848.19 o 
  -5   5  16      981.35     1137.20    322.22 o 
  -4   5  16     8665.93     9336.62    559.79 o 
  -3   5  16    17817.43    17811.21    978.87 o 
  -2   5  16     2916.45     2915.77    378.39 o 
  -1   5  16    15248.57    14437.41    908.43 o 
   0   5  16      722.39      849.38    250.93 o 
   1   5  16    14781.20    15171.51    930.54 o 
   2   5  16     4080.54     3858.92    390.44 o 
   3   5  16    15606.12    16181.52    821.26 o 
   4   5  16     7207.68     7267.23    527.73 o 
   5   5  16     1346.66     1236.00    339.89 o 
  -6   6  16    10970.15    11009.93   1188.62 o 
  -5   6  16     6817.73     7166.39    551.46 o 
  -4   6  16     1286.86     1344.07    243.35 o 
  -3   6  16     5046.98     4444.66    401.90 o 
  -2   6  16     8582.60     8608.48    662.86 o 
  -1   6  16     8241.62     7244.90    647.56 o 
   0   6  16     2033.14     1493.81    311.89 o 
   1   6  16    10254.82    11259.07    751.94 o 
   2   6  16     7333.52     7347.77    569.77 o 
   3   6  16     6442.98     6993.95    490.95 o 
   4   6  16     1493.04     1787.16    278.35 o 
   5   6  16     5758.85     5580.42    474.22 o 
   6   6  16    10844.51    11372.21    987.07 o 
  -7   7  16     1143.58     1322.74    639.88 o 
  -6   7  16     2856.07     3491.91    451.49 o 
  -5   7  16     4164.61     4583.42    465.75 o 
  -4   7  16     3795.58     3503.82    400.51 o 
  -3   7  16     2205.37     2271.86    334.02 o 
  -2   7  16     3027.99     2922.77    373.68 o 
  -1   7  16     6741.87     6798.03    707.58 o 
   0   7  16    23129.90    21652.34   1387.60 o 
   1   7  16     6356.33     6200.09    691.55 o 
   2   7  16     4213.72     4266.71    470.41 o 
   3   7  16     2517.11     3031.08    408.44 o 
   4   7  16     4661.91     5062.20    462.45 o 
   5   7  16     4918.43     4986.92    482.09 o 
   6   7  16     2342.28     2582.34    379.54 o 
   7   7  16     1496.88     1539.67    671.26 o 
  -6   8  16      195.41      140.53    623.51 o 
  -5   8  16     2392.83     2325.11    398.18 o 
  -4   8  16    16795.38    18052.94   1137.17 o 
  -3   8  16     5630.34     4615.47    535.05 o 
  -2   8  16      280.57      376.25    249.73 o 
  -1   8  16     1335.12     1608.45    337.57 o 
   0   8  16    10013.11    10795.25    931.33 o 
   1   8  16      699.65      807.18    281.95 o 
   2   8  16      332.07      423.48    253.03 o 
   3   8  16     6119.94     7183.14    633.81 o 
   4   8  16    17214.55    17362.78   1092.77 o 
   5   8  16     2886.40     3564.28    432.00 o 
   6   8  16       74.26      345.24    412.83 o 
  -4   9  16     2329.11     2661.42    645.44 o 
  -3   9  16     2928.35     3210.09    838.95 o 
  -2   9  16     3552.49     3964.53    572.93 o 
  -1   9  16     2618.06     2497.65    435.44 o 
   0   9  16    12411.63    12790.88   1368.31 o 
   1   9  16     2357.18     2120.10    471.54 o 
   2   9  16     2833.03     2591.18    640.12 o 
   3   9  16     2720.30     3692.61   1011.67 o 
   4   9  16     2229.40     1613.34    742.89 o 
  -1  10  16     9935.77    12602.50   1878.71 o 
   0  10  16      876.54      850.67    626.24 o 
   1  10  16     8897.52    10302.89   1661.10 o 
   0   1  17      334.85      488.27    226.76 o 
  -1   2  17     6534.34     6661.08    579.80 o 
   0   2  17     3470.24     3354.11    425.67 o 
   1   2  17     6972.66     6505.90    605.65 o 
  -2   3  17     7280.07     6973.92    598.10 o 
  -1   3  17     2863.67     2808.09    380.00 o 
   0   3  17       84.37      562.25    237.61 o 
   1   3  17     3326.39     3603.97    433.18 o 
   2   3  17     6429.88     6586.74    598.53 o 
  -3   4  17     3611.56     4241.28    470.98 o 
  -2   4  17     2083.37     2455.39    359.81 o 
  -1   4  17      860.65     1260.36    287.92 o 
   0   4  17       35.27      164.90    223.99 o 
   1   4  17      844.46      854.50    272.36 o 
   2   4  17     2215.61     2322.78    374.20 o 
   3   4  17     3360.50     3968.60    413.99 o 
  -4   5  17     1457.14     1251.12    308.44 o 
  -3   5  17     5676.32     4864.91    523.75 o 
  -2   5  17     4382.00     4167.41    467.44 o 
  -1   5  17     3175.79     3257.73    424.32 o 
   0   5  17     2389.20     2881.18    487.89 o 
   1   5  17     4168.08     4585.03    484.33 o 
   2   5  17     3727.99     3352.92    537.32 o 
   3   5  17     6607.15     6687.45    488.98 o 
   4   5  17     1926.91     2170.33    307.17 o 
  -5   6  17     2260.18     2203.44    332.93 o 
  -4   6  17    13288.97    15000.66   1111.79 o 
  -3   6  17     2085.07     1774.94    401.39 o 
  -2   6  17       19.81      269.19    226.43 o 
  -1   6  17     3040.71     3346.54    431.56 o 
   0   6  17    20182.99    19493.39   1117.44 o 
   1   6  17     2599.32     2814.76    409.78 o 
   2   6  17       18.35     -148.28    209.63 o 
   3   6  17     3118.03     3455.04    392.42 o 
   4   6  17    13147.94    13373.82    766.71 o 
   5   6  17     2997.40     3195.97    358.15 o 
  -5   7  17     6722.12     6811.92    569.52 o 
  -4   7  17     2523.01     2496.63    354.61 o 
  -3   7  17     4015.41     4387.05    573.26 o 
  -2   7  17      846.65      529.66    511.54 o 
  -1   7  17    11914.65    14653.34   1055.28 o 
   0   7  17      250.06      321.46    284.39 o 
   1   7  17     9277.62     8424.90    954.92 o 
   2   7  17      950.91     1224.54    350.12 o 
   3   7  17     2955.61     2517.90    412.76 o 
   4   7  17     3388.35     3694.10    422.67 o 
   5   7  17     7463.23     8011.74    709.72 o 
  -4   8  17      195.25      506.86    444.91 o 
  -3   8  17     2156.54     2431.81    608.50 o 
  -2   8  17      122.27      478.89    572.34 o 
  -1   8  17       31.33      575.07    523.91 o 
   0   8  17      586.03     1064.19    624.19 o 
   1   8  17       25.66      287.20    480.93 o 
   2   8  17      243.33     -401.12    401.12 o 
   3   8  17     2992.70     3897.90    637.22 o 
   4   8  17      280.06      519.43    404.31 o 
   0   0  18     6763.59     7139.65   1274.30 o 
  -1   1  18    15633.74    15486.13   1452.37 o 
   0   1  18       10.48      134.46    224.73 o 
   1   1  18    18361.14    19076.72   1524.91 o 
  -2   2  18     4975.77     5351.44    792.44 o 
  -1   2  18     1321.47     1626.50    323.98 o 
   0   2  18     2561.76     3078.42    423.92 o 
   1   2  18      992.69      859.94    287.01 o 
   2   2  18     6463.47     7806.10    928.46 o 
  -3   3  18     2715.26     2656.30    549.17 o 
  -2   3  18     2897.75     2855.05    403.86 o 
  -1   3  18     2591.59     2731.88    402.21 o 
   0   3  18     6261.05     6824.33    619.13 o 
   1   3  18     4350.51     5516.82    535.00 o 
   2   3  18     2165.11     1922.50    345.34 o 
   3   3  18     3327.58     4023.22    669.36 o 
  -4   4  18     6952.83     7313.40    902.58 o 
  -3   4  18     4823.59     5066.97    518.41 o 
  -2   4  18      163.71      125.19    221.82 o 
  -1   4  18      747.64      827.31    278.67 o 
   0   4  18    15062.26    15359.58    993.00 o 
   1   4  18     1090.20     1831.06    339.43 o 
   2   4  18      225.43      318.51    242.01 o 
   3   4  18     3747.95     3753.53    477.99 o 
   4   4  18     6025.12     5592.34    836.79 o 
  -5   5  18     1391.29     1738.03    494.44 o 
  -4   5  18     3154.77     3932.01    459.22 o 
  -3   5  18     5417.59     4849.43    523.78 o 
  -2   5  18     5822.27     6063.00    597.97 o 
  -1   5  18     2317.82     2377.79    423.00 o 
   0   5  18    12540.15    12575.06    890.34 o 
   1   5  18     1615.08     1416.41    331.32 o 
   2   5  18     7229.86     7689.58    668.36 o 
   3   5  18     4846.12     5140.77    551.84 o 
   4   5  18     2238.51     2376.84    367.41 o 
   5   5  18     1420.93     1671.32    546.15 o 
  -5   6  18     3276.89     3891.81    959.82 o 
  -4   6  18     1074.10     1289.44    479.41 o 
  -3   6  18     5704.71     5671.29    693.12 o 
  -2   6  18     1567.53     1046.78    362.07 o 
  -1   6  18     5720.11     5696.27    582.86 o 
   0   6  18       40.31      185.61    242.52 o 
   1   6  18     6758.58     7926.20    668.66 o 
   2   6  18     1451.91     1273.49    332.27 o 
   3   6  18     6667.02     7274.24    762.29 o 
   4   6  18     1215.62     1966.77    378.89 o 
   5   6  18     2513.11     2663.06    510.06 o 
  -3   7  18     1101.43     2240.26    775.63 o 
  -2   7  18     4490.90     5537.90   1137.87 o 
  -1   7  18      511.32      884.10    545.06 o 
   0   7  18     1365.39     1865.07    635.11 o 
   1   7  18      531.59       32.06    466.61 o 
   2   7  18     5863.57     7576.92   1295.45 o 
   3   7  18      921.81     1083.29    680.13 o 
   0   1  19    21296.72    22726.80   1236.12 o 
  -1   2  19      964.26     1339.12    320.71 o 
   0   2  19      240.74      434.50    250.20 o 
   1   2  19      931.17      723.87    286.74 o 
  -2   3  19      619.88      697.84    273.54 o 
  -1   3  19     2252.24     2305.80    435.22 o 
   0   3  19    15753.73    15776.01   1031.44 o 
   1   3  19     2418.25     2656.50    418.57 o 
   2   3  19      595.08      751.51    282.44 o 
  -3   4  19    12634.82    13241.31   1049.40 o 
  -2   4  19     5919.21     6466.52    636.93 o 
  -1   4  19    15954.16    16523.32   1045.17 o 
   0   4  19      269.11      428.05    268.82 o 
   1   4  19    14093.38    15436.31   1036.94 o 
   2   4  19     6450.40     7087.09    767.30 o 
   3   4  19    11788.64    11741.02   1174.87 o 
  -3   5  19     5588.17     6883.15   1247.02 o 
  -2   5  19      312.36      413.17    378.07 o 
  -1   5  19     1418.34     1536.09    469.16 o 
   0   5  19    12858.85    12618.02   1279.97 o 
   1   5  19     1277.75     1782.22    494.76 o 
   2   5  19      193.69      316.68    387.11 o 
   3   5  19     5595.51     5205.68   1209.50 o 
   2   6  19      626.55      627.60    696.50 o 
   0   1  20       92.91     -431.82    465.24 o 
   0   2  20     2079.34     2415.58    864.32 o 
                                                 
